# Supplementary material for: Heterogeneous Graph Convolutional Networks and Matrix Completion for miRNA-Disease Association Prediction
Source: Front Bioeng Biotechnol. 2020 Aug 20;8:901. doi: 10.3389/fbioe.2020.00901 (PMC7468400; doi:10.3389/fbioe.2020.00901)
Supplement: Supplementary file 1 [file Data_Sheet_1.ZIP]

Archive with 21 entries (13 files):
- data and code/
- data and code/DMA-master/
- data and code/DMA-master/.gitignore
- data and code/DMA-master/.idea/
- data and code/DMA-master/.idea/NeoDTI-master.iml
- data and code/DMA-master/.idea/inspectionProfiles/
- data and code/DMA-master/.idea/misc.xml
- data and code/DMA-master/.idea/modules.xml
- data and code/DMA-master/.idea/workspace.xml
- data and code/DMA-master/data/
- data and code/DMA-master/data/DSmat.txt
- data and code/DMA-master/data/RDmat.txt
- data and code/DMA-master/data/RSmat.txt
- data and code/DMA-master/data/disease_name.txt
- data and code/DMA-master/data/miRNA-name.txt
- data and code/DMA-master/result/
- data and code/DMA-master/src/
- data and code/DMA-master/src/DMA_cv.py
- data and code/DMA-master/src/__pycache__/
- data and code/DMA-master/src/__pycache__/utils.cpython-36.pyc
- data and code/DMA-master/src/utils.py
