# Supplementary material for: Heterogeneous Graph Convolutional Networks and Matrix Completion for miRNA-Disease Association Prediction
Source: Front Bioeng Biotechnol. 2020 Aug 20;8:901. doi: 10.3389/fbioe.2020.00901 (PMC7468400; doi:10.3389/fbioe.2020.00901)
Supplement: Supplementary file 1 [file Data_Sheet_1.ZIP › data and code/DMA-master/data/DSmat.txt]

1	0.11001	0.060799	0.059278	0.065832	0.070421	0.13992	0.32539	0.10149	0.23371	0.17382	0.22347	0.046922	0.052258	0.10191	0.036924	0.083206	0.056963	0.060727	0.09486	0.029114	0.14774	0.078028	0.06975	0.064809	0.078924	0.056882	0.050607	0.059409	0.06696	0.052532	0.053021	0.1328	0.057973	0.055004	0.10229	0.05102	0.055898	0.066809	0.11631	0.049737	0.059724	0.1468	0.16477	0.12355	0.3235	0.13556	0.10984	0.097081	0.17506
0.11001	1	0.1697	0.47829	0.14601	0.15242	0.09873	0.10243	0.15601	0.078022	0.089231	0.12865	0.15778	0.059708	0.27629	0.16286	0.13349	0.12652	0.18771	0.10298	0.13241	0.064712	0.1389	0.15769	0.13369	0.09423	0.13561	0.072638	0.12866	0.18996	0.13936	0.12422	0.12105	0.10398	0.11013	0.15182	0.10628	0.16933	0.12163	0.1342	0.13632	0.15603	0.17494	0.23469	0.19083	0.2047	0.089781	0.15912	0.16915	0.086541
0.060799	0.1697	1	0.20618	0.171	0.16599	0.11385	0.1145	0.11952	0.12318	0.13281	0.16144	0.18109	0.079395	0.11513	0.17416	0.10941	0.17288	0.19458	0.14185	0.15543	0.04137	0.10981	0.20581	0.15436	0.13395	0.11804	0.086576	0.15221	0.21532	0.13491	0.12612	0.11972	0.13052	0.16217	0.16742	0.12013	0.1487	0.15429	0.1585	0.2178	0.12299	0.18548	0.13024	0.15571	0.12146	0.10112	0.15514	0.11021	0.098989
0.059278	0.47829	0.20618	1	0.19701	0.14147	0.14614	0.14642	0.18142	0.083653	0.09752	0.13494	0.18832	0.074642	0.14378	0.16689	0.14215	0.17962	0.17689	0.16531	0.14841	0.03553	0.12554	0.21068	0.15753	0.12308	0.13769	0.080716	0.20692	0.24585	0.20473	0.18983	0.16954	0.16306	0.13231	0.16876	0.13023	0.2538	0.18999	0.16955	0.22068	0.15735	0.16402	0.18396	0.18389	0.15871	0.13309	0.23766	0.11865	0.12807
0.065832	0.14601	0.171	0.19701	1	0.16041	0.19547	0.19892	0.13138	0.089832	0.11467	0.16688	0.24597	0.064288	0.22599	0.19049	0.21597	0.23765	0.59461	0.27509	0.14287	0.028736	0.1632	0.3167	0.21064	0.20074	0.25563	0.22033	0.25674	0.22696	0.22781	0.22659	0.2099	0.31673	0.2973	0.19975	0.15928	0.23324	0.13353	0.15249	0.28773	0.14779	0.15713	0.24204	0.34192	0.21558	0.18784	0.17165	0.12354	0.1798
0.070421	0.15242	0.16599	0.14147	0.16041	1	0.071876	0.080529	0.0925	0.065085	0.052579	0.081705	0.16048	0.02008	0.075876	0.13353	0.076845	0.14256	0.14719	0.13737	0.12065	0.034105	0.06084	0.1707	0.13887	0.074949	0.11415	0.075574	0.12839	0.13781	0.079816	0.16841	0.093873	0.10894	0.14143	0.19163	0.061704	0.09664	0.07186	0.14871	0.13786	0.16576	0.1772	0.20394	0.14994	0.098293	0.062298	0.10419	0.26366	0.060304
0.13992	0.09873	0.11385	0.14614	0.19547	0.071876	1	0.50241	0.12681	0.11778	0.12805	0.43804	0.12583	0.052232	0.30484	0.12373	0.25477	0.17034	0.11193	0.23328	0.049907	0.040311	0.17732	0.16791	0.13286	0.093921	0.11583	0.082963	0.24339	0.15327	0.31738	0.29795	0.36372	0.30318	0.11973	0.12401	0.22781	0.25617	0.1398	0.161	0.1768	0.082282	0.13103	0.18289	0.2298	0.30201	0.38949	0.20855	0.061409	0.74257
0.32539	0.10243	0.1145	0.14642	0.19892	0.080529	0.50241	1	0.13077	0.14127	0.16135	0.28956	0.1332	0.055708	0.27676	0.1267	0.24024	0.16914	0.11388	0.22452	0.050465	0.051688	0.19334	0.16172	0.14704	0.096136	0.12489	0.089273	0.22895	0.15398	0.28609	0.27323	0.41471	0.27996	0.12656	0.13434	0.22679	0.23926	0.14314	0.18012	0.16924	0.083113	0.1424	0.18753	0.23697	0.29323	0.34761	0.22588	0.069398	0.5538
0.10149	0.15601	0.11952	0.18142	0.13138	0.0925	0.12681	0.13077	1	0.10647	0.15038	0.18261	0.11162	0.072431	0.11332	0.10949	0.11833	0.12076	0.14216	0.13451	0.074394	0.099651	0.10137	0.13727	0.10131	0.10221	0.10305	0.078645	0.11635	0.14286	0.12803	0.11561	0.14217	0.11661	0.09804	0.12392	0.10562	0.12916	0.10625	0.14225	0.13278	0.089427	0.12665	0.12068	0.12365	0.13665	0.12297	0.27104	0.0986	0.11512
0.23371	0.078022	0.12318	0.083653	0.089832	0.065085	0.11778	0.14127	0.10647	1	0.63325	0.60035	0.095256	0.070452	0.094063	0.092452	0.086271	0.081834	0.086486	0.1105	0.049345	0.092836	0.10029	0.093418	0.089041	0.086985	0.097159	0.053946	0.092678	0.10533	0.10314	0.094112	0.12229	0.094401	0.07297	0.089028	0.095244	0.096657	0.086578	0.15898	0.091173	0.064763	0.1511	0.093012	0.092452	0.1374	0.18416	0.14219	0.07524	0.1154
0.17382	0.089231	0.13281	0.09752	0.11467	0.052579	0.12805	0.16135	0.15038	0.63325	1	0.55295	0.11174	0.08233	0.11195	0.10314	0.10314	0.10097	0.10371	0.12298	0.048959	0.073636	0.12611	0.11403	0.11417	0.12884	0.13175	0.11071	0.096235	0.11455	0.11145	0.10875	0.13593	0.10426	0.096114	0.12654	0.11816	0.10692	0.10302	0.13808	0.10134	0.062378	0.1465	0.10853	0.10882	0.14226	0.19399	0.14226	0.074321	0.12462
0.22347	0.12865	0.16144	0.13494	0.16688	0.081705	0.43804	0.28956	0.18261	0.60035	0.55295	1	0.15684	0.086364	0.15199	0.14135	0.14913	0.14979	0.14597	0.17314	0.070775	0.08068	0.15289	0.17063	0.15864	0.16094	0.17358	0.11638	0.1464	0.15115	0.15243	0.14641	0.21754	0.15494	0.13923	0.15363	0.14638	0.15109	0.13598	0.18033	0.14078	0.094042	0.1728	0.14868	0.15798	0.19909	0.2247	0.19855	0.080936	0.37348
0.046922	0.15778	0.18109	0.18832	0.24597	0.16048	0.12583	0.1332	0.11162	0.095256	0.11174	0.15684	1	0.087582	0.14214	0.18847	0.14364	0.195	0.2335	0.23076	0.11525	0.027836	0.13545	0.20342	0.14685	0.12793	0.15895	0.13457	0.16884	0.17376	0.15071	0.15192	0.14166	0.17117	0.19808	0.18994	0.12474	0.15834	0.13743	0.13928	0.18127	0.10773	0.15351	0.16239	0.1974	0.13601	0.11771	0.13799	0.11279	0.11261
0.052258	0.059708	0.079395	0.074642	0.064288	0.02008	0.052232	0.055708	0.072431	0.070452	0.08233	0.086364	0.087582	1	0.052887	0.070939	0.052488	0.038544	0.076201	0.075327	0.011101	0.064652	0.056633	0.041735	0.038284	0.061195	0.04438	0.086288	0.054005	0.11792	0.083603	0.060461	0.046333	0.047782	0.066299	0.20749	0.057209	0.059493	0.051683	0.054839	0.099366	0.016826	0.059659	0.039126	0.044741	0.038954	0.10164	0.084903	0.038637	0.045744
0.10191	0.27629	0.11513	0.14378	0.22599	0.075876	0.30484	0.27676	0.11332	0.094063	0.11195	0.15199	0.14214	0.052887	1	0.14257	0.35663	0.18189	0.13895	0.22707	0.056561	0.0261	0.2596	0.1739	0.13004	0.094289	0.12623	0.083124	0.24008	0.14653	0.30907	0.29287	0.26741	0.31708	0.13556	0.12989	0.26607	0.25405	0.13599	0.13656	0.17957	0.076266	0.10481	0.30849	0.33448	0.37047	0.30628	0.15579	0.065153	0.30409
0.036924	0.16286	0.17416	0.16689	0.19049	0.13353	0.12373	0.1267	0.10949	0.092452	0.10314	0.14135	0.18847	0.070939	0.14257	1	0.25618	0.16462	0.17908	0.14279	0.091595	0.025161	0.12359	0.20594	0.16444	0.12736	0.14682	0.08721	0.16928	0.17785	0.14802	0.13685	0.1404	0.15368	0.14115	0.17118	0.11761	0.15489	0.10831	0.12048	0.17797	0.11213	0.15283	0.17148	0.1626	0.12833	0.11157	0.14409	0.10795	0.11119
0.083206	0.13349	0.10941	0.14215	0.21597	0.076845	0.25477	0.24024	0.11833	0.086271	0.10314	0.14913	0.14364	0.052488	0.35663	0.25618	1	0.17448	0.13461	0.22706	0.055788	0.022578	0.17631	0.16823	0.13651	0.093861	0.12095	0.074678	0.21935	0.14527	0.26202	0.2544	0.24451	0.25205	0.12947	0.13783	0.21432	0.24282	0.13389	0.13426	0.17598	0.079321	0.10563	0.24308	0.28428	0.29641	0.25358	0.16041	0.061406	0.25095
0.056963	0.12652	0.17288	0.17962	0.23765	0.14256	0.17034	0.16914	0.12076	0.081834	0.10097	0.14979	0.195	0.038544	0.18189	0.16462	0.17448	1	0.18575	0.21089	0.15499	0.021996	0.13481	0.20793	0.15558	0.097664	0.15197	0.082058	0.20506	0.17988	0.19416	0.19336	0.18839	0.20683	0.16112	0.15297	0.14911	0.1984	0.1271	0.16213	0.21619	0.16462	0.13818	0.1806	0.22099	0.17315	0.16254	0.17812	0.10101	0.15653
0.060727	0.18771	0.19458	0.17689	0.59461	0.14719	0.11193	0.11388	0.14216	0.086486	0.10371	0.14597	0.2335	0.076201	0.13895	0.17908	0.13461	0.18575	1	0.20277	0.1551	0.045049	0.11834	0.2583	0.18654	0.19792	0.219	0.20308	0.16906	0.19145	0.14682	0.13971	0.13873	0.19512	0.25026	0.17684	0.10482	0.14824	0.084563	0.11675	0.22115	0.16561	0.15643	0.17972	0.24526	0.13165	0.10412	0.14566	0.14801	0.099985
0.09486	0.10298	0.14185	0.16531	0.27509	0.13737	0.23328	0.22452	0.13451	0.1105	0.12298	0.17314	0.23076	0.075327	0.22707	0.14279	0.22706	0.21089	0.20277	1	0.0925	0.048229	0.17641	0.20892	0.14794	0.11216	0.1443	0.13232	0.23356	0.16393	0.2306	0.2276	0.24647	0.24157	0.18552	0.21155	0.18888	0.2159	0.14193	0.15713	0.1999	0.14992	0.12184	0.21318	0.2456	0.23469	0.2275	0.1753	0.12937	0.21846
0.029114	0.13241	0.15543	0.14841	0.14287	0.12065	0.049907	0.050465	0.074394	0.049345	0.048959	0.070775	0.11525	0.011101	0.056561	0.091595	0.055788	0.15499	0.1551	0.0925	1	0.019987	0.044219	0.13704	0.098744	0.047822	0.084992	0.037525	0.10389	0.097843	0.20043	0.094812	0.064496	0.082827	0.12866	0.10321	0.046421	0.43137	0.056029	0.073777	0.11593	0.12284	0.077779	0.076462	0.10941	0.074794	0.047724	0.076584	0.10759	0.043898
0.14774	0.064712	0.04137	0.03553	0.028736	0.034105	0.040311	0.051688	0.099651	0.092836	0.073636	0.08068	0.027836	0.064652	0.0261	0.025161	0.022578	0.021996	0.045049	0.048229	0.019987	1	0.027757	0.036374	0.030792	0.072393	0.039863	0.038749	0.027451	0.035006	0.024777	0.024393	0.052426	0.025192	0.030718	0.058616	0.021174	0.026027	0.020519	0.12579	0.024056	0.067169	0.2	0.044465	0.038437	0.065162	0.10089	0.070506	0.087352	0.043982
0.078028	0.1389	0.10981	0.12554	0.1632	0.06084	0.17732	0.19334	0.10137	0.10029	0.12611	0.15289	0.13545	0.056633	0.2596	0.12359	0.17631	0.13481	0.11834	0.17641	0.044219	0.027757	1	0.14685	0.12113	0.086643	0.10724	0.087557	0.17004	0.14586	0.18192	0.18305	0.17543	0.17969	0.11756	0.13181	0.30727	0.17382	0.12356	0.1198	0.14706	0.070645	0.092245	0.18077	0.1797	0.17457	0.17251	0.14222	0.080974	0.16652
0.06975	0.15769	0.20581	0.21068	0.3167	0.1707	0.16791	0.16172	0.13727	0.093418	0.11403	0.17063	0.20342	0.041735	0.1739	0.20594	0.16823	0.20793	0.2583	0.20892	0.13704	0.036374	0.14685	1	0.46088	0.1742	0.21453	0.1255	0.23073	0.2405	0.19302	0.18937	0.18535	0.25851	0.20446	0.16342	0.14312	0.19594	0.12994	0.14903	0.26523	0.16568	0.16927	0.19549	0.29731	0.184	0.15508	0.17104	0.13972	0.14955
0.064809	0.13369	0.15436	0.15753	0.21064	0.13887	0.13286	0.14704	0.10131	0.089041	0.11417	0.15864	0.14685	0.038284	0.13004	0.16444	0.13651	0.15558	0.18654	0.14794	0.098744	0.030792	0.12113	0.46088	1	0.13697	0.16661	0.12642	0.14771	0.15675	0.14276	0.13836	0.14816	0.18487	0.1613	0.13908	0.11848	0.13866	0.11808	0.12402	0.211	0.14131	0.11164	0.12571	0.20979	0.1394	0.12411	0.12174	0.097714	0.12096
0.078924	0.09423	0.13395	0.12308	0.20074	0.074949	0.093921	0.096136	0.10221	0.086985	0.12884	0.16094	0.12793	0.061195	0.094289	0.12736	0.093861	0.097664	0.19792	0.11216	0.047822	0.072393	0.086643	0.1742	0.13697	1	0.40425	0.22749	0.10783	0.12094	0.10698	0.10103	0.10006	0.12588	0.20786	0.10492	0.07866	0.10032	0.083528	0.11072	0.12755	0.067512	0.11905	0.10313	0.13688	0.083413	0.088617	0.12643	0.074741	0.083327
0.056882	0.13561	0.11804	0.13769	0.25563	0.11415	0.11583	0.12489	0.10305	0.097159	0.13175	0.17358	0.15895	0.04438	0.12623	0.14682	0.12095	0.15197	0.219	0.1443	0.084992	0.039863	0.10724	0.21453	0.16661	0.40425	1	0.19245	0.15166	0.15233	0.13539	0.12869	0.13951	0.16288	0.23341	0.13368	0.098754	0.12783	0.086632	0.1101	0.15782	0.1332	0.10642	0.14515	0.17619	0.1176	0.11065	0.13355	0.10938	0.10645
0.050607	0.072638	0.086576	0.080716	0.22033	0.075574	0.082963	0.089273	0.078645	0.053946	0.11071	0.11638	0.13457	0.086288	0.083124	0.08721	0.074678	0.082058	0.20308	0.13232	0.037525	0.038749	0.087557	0.1255	0.12642	0.22749	0.19245	1	0.079149	0.099696	0.090928	0.08694	0.086491	0.12118	0.55511	0.13983	0.090301	0.084622	0.077859	0.083047	0.1113	0.044789	0.083202	0.072652	0.13211	0.074581	0.074445	0.088285	0.061977	0.072504
0.059409	0.12866	0.15221	0.20692	0.25674	0.12839	0.24339	0.22895	0.11635	0.092678	0.096235	0.1464	0.16884	0.054005	0.24008	0.16928	0.21935	0.20506	0.16906	0.23356	0.10389	0.027451	0.17004	0.23073	0.14771	0.10783	0.15166	0.079149	1	0.47651	0.56472	0.2752	0.2586	0.29138	0.14481	0.15683	0.18701	0.30666	0.12927	0.15915	0.24849	0.13635	0.12802	0.20794	0.24802	0.24245	0.24033	0.19234	0.10551	0.2315
0.06696	0.18996	0.21532	0.24585	0.22696	0.13781	0.15327	0.15398	0.14286	0.10533	0.11455	0.15115	0.17376	0.11792	0.14653	0.17785	0.14527	0.17988	0.19145	0.16393	0.097843	0.035006	0.14586	0.2405	0.15675	0.12094	0.15233	0.099696	0.47651	1	0.33239	0.18511	0.17633	0.17322	0.15507	0.16408	0.1335	0.222	0.10974	0.19197	0.30103	0.15137	0.17498	0.18507	0.18161	0.16836	0.18374	0.18745	0.12396	0.13825
0.052532	0.13936	0.13491	0.20473	0.22781	0.079816	0.31738	0.28609	0.12803	0.10314	0.11145	0.15243	0.15071	0.083603	0.30907	0.14802	0.26202	0.19416	0.14682	0.2306	0.20043	0.024777	0.18192	0.19302	0.14276	0.10698	0.13539	0.090928	0.56472	0.33239	1	0.3611	0.27402	0.32795	0.14148	0.13957	0.226	0.54134	0.13914	0.15417	0.23623	0.090125	0.12307	0.20046	0.24901	0.27012	0.34267	0.20256	0.066719	0.32131
0.053021	0.12422	0.12612	0.18983	0.22659	0.16841	0.29795	0.27323	0.11561	0.094112	0.10875	0.14641	0.15192	0.060461	0.29287	0.13685	0.2544	0.19336	0.13971	0.2276	0.094812	0.024393	0.18305	0.18937	0.13836	0.10103	0.12869	0.08694	0.2752	0.18511	0.3611	1	0.25977	0.31278	0.13924	0.13609	0.21419	0.34871	0.1342	0.14733	0.21722	0.091219	0.11691	0.20074	0.24379	0.25809	0.29844	0.17658	0.073217	0.30047
0.1328	0.12105	0.11972	0.16954	0.2099	0.093873	0.36372	0.41471	0.14217	0.12229	0.13593	0.21754	0.14166	0.046333	0.26741	0.1404	0.24451	0.18839	0.13873	0.24647	0.064496	0.052426	0.17543	0.18535	0.14816	0.10006	0.13951	0.086491	0.2586	0.17633	0.27402	0.25977	1	0.26837	0.13503	0.14223	0.21363	0.25069	0.13121	0.17379	0.18762	0.10841	0.13903	0.20154	0.23792	0.32158	0.31057	0.21885	0.088046	0.406
0.057973	0.10398	0.13052	0.16306	0.31673	0.10894	0.30318	0.27996	0.11661	0.094401	0.10426	0.15494	0.17117	0.047782	0.31708	0.15368	0.25205	0.20683	0.19512	0.24157	0.082827	0.025192	0.17969	0.25851	0.18487	0.12588	0.16288	0.12118	0.29138	0.17322	0.32795	0.31278	0.26837	1	0.17268	0.13859	0.22084	0.28055	0.12605	0.14376	0.25904	0.10231	0.11254	0.20839	0.33934	0.26517	0.30306	0.16567	0.080144	0.29464
0.055004	0.11013	0.16217	0.13231	0.2973	0.14143	0.11973	0.12656	0.09804	0.07297	0.096114	0.13923	0.19808	0.066299	0.13556	0.14115	0.12947	0.16112	0.25026	0.18552	0.12866	0.030718	0.11756	0.20446	0.1613	0.20786	0.23341	0.55511	0.14481	0.15507	0.14148	0.13924	0.13503	0.17268	1	0.17568	0.1142	0.1438	0.10051	0.093787	0.18212	0.096249	0.13768	0.14205	0.20642	0.11787	0.11649	0.11031	0.10597	0.10849
0.10229	0.15182	0.16742	0.16876	0.19975	0.19163	0.12401	0.13434	0.12392	0.089028	0.12654	0.15363	0.18994	0.20749	0.12989	0.17118	0.13783	0.15297	0.17684	0.21155	0.10321	0.058616	0.13181	0.16342	0.13908	0.10492	0.13368	0.13983	0.15683	0.16408	0.13957	0.13609	0.14223	0.13859	0.17568	1	0.12654	0.14811	0.11664	0.16715	0.1666	0.13531	0.17963	0.19115	0.16466	0.1437	0.11156	0.15931	0.16226	0.10899
0.05102	0.10628	0.12013	0.13023	0.15928	0.061704	0.22781	0.22679	0.10562	0.095244	0.11816	0.14638	0.12474	0.057209	0.26607	0.11761	0.21432	0.14911	0.10482	0.18888	0.046421	0.021174	0.30727	0.14312	0.11848	0.07866	0.098754	0.090301	0.18701	0.1335	0.226	0.21419	0.21363	0.22084	0.1142	0.12654	1	0.20344	0.12564	0.129	0.15701	0.064671	0.095297	0.17085	0.19219	0.21508	0.22457	0.14387	0.054109	0.21706
0.055898	0.16933	0.1487	0.2538	0.23324	0.09664	0.25617	0.23926	0.12916	0.096657	0.10692	0.15109	0.15834	0.059493	0.25405	0.15489	0.24282	0.1984	0.14824	0.2159	0.43137	0.026027	0.17382	0.19594	0.13866	0.10032	0.12783	0.084622	0.30666	0.222	0.54134	0.34871	0.25069	0.28055	0.1438	0.14811	0.20344	1	0.13741	0.15153	0.26127	0.10443	0.12048	0.20234	0.22722	0.24528	0.25289	0.24446	0.081312	0.25511
0.066809	0.12163	0.15429	0.18999	0.13353	0.07186	0.1398	0.14314	0.10625	0.086578	0.10302	0.13598	0.13743	0.051683	0.13599	0.10831	0.13389	0.1271	0.084563	0.14193	0.056029	0.020519	0.12356	0.12994	0.11808	0.083528	0.086632	0.077859	0.12927	0.10974	0.13914	0.1342	0.13121	0.12605	0.10051	0.11664	0.12564	0.13741	1	0.12178	0.12826	0.056955	0.12952	0.11312	0.14221	0.14811	0.12875	0.14617	0.048207	0.1253
0.11631	0.1342	0.1585	0.16955	0.15249	0.14871	0.161	0.18012	0.14225	0.15898	0.13808	0.18033	0.13928	0.054839	0.13656	0.12048	0.13426	0.16213	0.11675	0.15713	0.073777	0.12579	0.1198	0.14903	0.12402	0.11072	0.1101	0.083047	0.15915	0.19197	0.15417	0.14733	0.17379	0.14376	0.093787	0.16715	0.129	0.15153	0.12178	1	0.16587	0.3036	0.22991	0.15427	0.15869	0.16758	0.14214	0.19683	0.11411	0.14016
0.049737	0.13632	0.2178	0.22068	0.28773	0.13786	0.1768	0.16924	0.13278	0.091173	0.10134	0.14078	0.18127	0.099366	0.17957	0.17797	0.17598	0.21619	0.22115	0.1999	0.11593	0.024056	0.14706	0.26523	0.211	0.12755	0.15782	0.1113	0.24849	0.30103	0.23623	0.21722	0.18762	0.25904	0.18212	0.1666	0.15701	0.26127	0.12826	0.16587	1	0.13013	0.14865	0.19219	0.26274	0.19393	0.21597	0.18881	0.10504	0.15899
0.059724	0.15603	0.12299	0.15735	0.14779	0.16576	0.082282	0.083113	0.089427	0.064763	0.062378	0.094042	0.10773	0.016826	0.076266	0.11213	0.079321	0.16462	0.16561	0.14992	0.12284	0.067169	0.070645	0.16568	0.14131	0.067512	0.1332	0.044789	0.13635	0.15137	0.090125	0.091219	0.10841	0.10231	0.096249	0.13531	0.064671	0.10443	0.056955	0.3036	0.13013	1	0.2351	0.14633	0.11983	0.11079	0.07315	0.090596	0.14988	0.070063
0.1468	0.17494	0.18548	0.16402	0.15713	0.1772	0.13103	0.1424	0.12665	0.1511	0.1465	0.1728	0.15351	0.059659	0.10481	0.15283	0.10563	0.13818	0.15643	0.12184	0.077779	0.2	0.092245	0.16927	0.11164	0.11905	0.10642	0.083202	0.12802	0.17498	0.12307	0.11691	0.13903	0.11254	0.13768	0.17963	0.095297	0.12048	0.12952	0.22991	0.14865	0.2351	1	0.14118	0.1396	0.17437	0.20531	0.16462	0.14351	0.12319
0.16477	0.23469	0.13024	0.18396	0.24204	0.20394	0.18289	0.18753	0.12068	0.093012	0.10853	0.14868	0.16239	0.039126	0.30849	0.17148	0.24308	0.1806	0.17972	0.21318	0.076462	0.044465	0.18077	0.19549	0.12571	0.10313	0.14515	0.072652	0.20794	0.18507	0.20046	0.20074	0.20154	0.20839	0.14205	0.19115	0.17085	0.20234	0.11312	0.15427	0.19219	0.14633	0.14118	1	0.37234	0.35077	0.17456	0.18426	0.2222	0.16558
0.12355	0.19083	0.15571	0.18389	0.34192	0.14994	0.2298	0.23697	0.12365	0.092452	0.10882	0.15798	0.1974	0.044741	0.33448	0.1626	0.28428	0.22099	0.24526	0.2456	0.10941	0.038437	0.1797	0.29731	0.20979	0.13688	0.17619	0.13211	0.24802	0.18161	0.24901	0.24379	0.23792	0.33934	0.20642	0.16466	0.19219	0.22722	0.14221	0.15869	0.26274	0.11983	0.1396	0.37234	1	0.36973	0.22431	0.18508	0.1151	0.2159
0.3235	0.2047	0.12146	0.15871	0.21558	0.098293	0.30201	0.29323	0.13665	0.1374	0.14226	0.19909	0.13601	0.038954	0.37047	0.12833	0.29641	0.17315	0.13165	0.23469	0.074794	0.065162	0.17457	0.184	0.1394	0.083413	0.1176	0.074581	0.24245	0.16836	0.27012	0.25809	0.32158	0.26517	0.11787	0.1437	0.21508	0.24528	0.14811	0.16758	0.19393	0.11079	0.17437	0.35077	0.36973	1	0.36456	0.216	0.079897	0.29396
0.13556	0.089781	0.10112	0.13309	0.18784	0.062298	0.38949	0.34761	0.12297	0.18416	0.19399	0.2247	0.11771	0.10164	0.30628	0.11157	0.25358	0.16254	0.10412	0.2275	0.047724	0.10089	0.17251	0.15508	0.12411	0.088617	0.11065	0.074445	0.24033	0.18374	0.34267	0.29844	0.31057	0.30306	0.11649	0.11156	0.22457	0.25289	0.12875	0.14214	0.21597	0.07315	0.20531	0.17456	0.22431	0.36456	1	0.19098	0.059344	0.41492
0.10984	0.15912	0.15514	0.23766	0.17165	0.10419	0.20855	0.22588	0.27104	0.14219	0.14226	0.19855	0.13799	0.084903	0.15579	0.14409	0.16041	0.17812	0.14566	0.1753	0.076584	0.070506	0.14222	0.17104	0.12174	0.12643	0.13355	0.088285	0.19234	0.18745	0.20256	0.17658	0.21885	0.16567	0.11031	0.15931	0.14387	0.24446	0.14617	0.19683	0.18881	0.090596	0.16462	0.18426	0.18508	0.216	0.19098	1	0.092811	0.21036
0.097081	0.16915	0.11021	0.11865	0.12354	0.26366	0.061409	0.069398	0.0986	0.07524	0.074321	0.080936	0.11279	0.038637	0.065153	0.10795	0.061406	0.10101	0.14801	0.12937	0.10759	0.087352	0.080974	0.13972	0.097714	0.074741	0.10938	0.061977	0.10551	0.12396	0.066719	0.073217	0.088046	0.080144	0.10597	0.16226	0.054109	0.081312	0.048207	0.11411	0.10504	0.14988	0.14351	0.2222	0.1151	0.079897	0.059344	0.092811	1	0.056019
0.17506	0.086541	0.098989	0.12807	0.1798	0.060304	0.74257	0.5538	0.11512	0.1154	0.12462	0.37348	0.11261	0.045744	0.30409	0.11119	0.25095	0.15653	0.099985	0.21846	0.043898	0.043982	0.16652	0.14955	0.12096	0.083327	0.10645	0.072504	0.2315	0.13825	0.32131	0.30047	0.406	0.29464	0.10849	0.10899	0.21706	0.25511	0.1253	0.14016	0.15899	0.070063	0.12319	0.16558	0.2159	0.29396	0.41492	0.21036	0.056019	1
0.19406	0.16237	0.14821	0.18403	0.15621	0.16249	0.36209	0.31173	0.1414	0.14765	0.1528	0.30608	0.15641	0.072058	0.1253	0.14029	0.12965	0.13471	0.13844	0.1671	0.062732	0.090083	0.125	0.16782	0.16712	0.12355	0.13362	0.090148	0.16369	0.17399	0.14909	0.14992	0.23357	0.1434	0.1185	0.18345	0.11726	0.15193	0.12423	0.21034	0.15791	0.12113	0.18864	0.15911	0.16169	0.18144	0.16554	0.2133	0.13406	0.45679
0.17167	0.13291	0.13517	0.16203	0.17747	0.10587	0.42855	0.30703	0.16578	0.18863	0.17838	0.33581	0.13508	0.098374	0.16483	0.14258	0.16465	0.14692	0.13358	0.20367	0.065697	0.10923	0.13696	0.18404	0.16436	0.13149	0.1387	0.099169	0.18713	0.18906	0.19386	0.16971	0.25745	0.17776	0.1281	0.14109	0.14746	0.16851	0.14141	0.19698	0.18266	0.11142	0.20658	0.1713	0.17606	0.2455	0.50583	0.23063	0.098111	0.38547
0.15311	0.044475	0.032576	0.043256	0.038968	0.039137	0.22961	0.1764	0.068033	0.078068	0.087059	0.169	0.031326	0.031601	0.033126	0.040284	0.029866	0.038296	0.039274	0.064076	0.029239	0.10211	0.031903	0.040371	0.053063	0.083233	0.035882	0.02907	0.039963	0.038131	0.028591	0.025881	0.12713	0.031768	0.028968	0.061042	0.02381	0.029093	0.030981	0.065229	0.022903	0.052732	0.085269	0.056228	0.044639	0.073121	0.076798	0.18735	0.040771	0.31776
0.14135	0.12402	0.13946	0.16264	0.15585	0.084796	0.24221	0.27897	0.16999	0.16823	0.14494	0.23729	0.12408	0.079116	0.15127	0.14952	0.15537	0.1459	0.13414	0.17524	0.061487	0.077071	0.14077	0.14788	0.17251	0.10706	0.10784	0.075362	0.16257	0.16794	0.16426	0.1514	0.31412	0.14973	0.11578	0.13451	0.139	0.17215	0.158	0.19035	0.16939	0.093672	0.14913	0.16317	0.16446	0.21393	0.2033	0.25711	0.086763	0.25642
0.20429	0.153	0.16164	0.14652	0.1512	0.09174	0.36698	0.24782	0.17201	0.21324	0.21354	0.37216	0.14883	0.060974	0.13062	0.1323	0.12597	0.13351	0.1138	0.16647	0.06433	0.095332	0.11898	0.15146	0.13158	0.12892	0.12321	0.091548	0.13962	0.13587	0.14428	0.14087	0.2041	0.13705	0.096913	0.16558	0.12656	0.13794	0.16767	0.21215	0.13038	0.10704	0.191	0.14512	0.14412	0.18981	0.20398	0.20014	0.080113	0.30993
0.12093	0.10429	0.1193	0.14604	0.19388	0.059224	0.63422	0.41565	0.13069	0.1414	0.14322	0.31943	0.12878	0.065668	0.31358	0.12911	0.26462	0.17322	0.12313	0.22537	0.044795	0.079123	0.17851	0.16389	0.13667	0.099573	0.12144	0.087523	0.2437	0.15364	0.33391	0.30777	0.31919	0.30537	0.12952	0.12605	0.22823	0.26798	0.14491	0.1824	0.1846	0.095444	0.25529	0.18089	0.22752	0.30301	0.43889	0.19911	0.054786	0.60772
0.15857	0.12446	0.10412	0.11568	0.10933	0.10477	0.41074	0.23627	0.17413	0.11559	0.13803	0.32785	0.11366	0.050042	0.098953	0.11595	0.10365	0.095433	0.10819	0.1074	0.066864	0.12156	0.10617	0.12133	0.12122	0.11117	0.10007	0.061399	0.10257	0.12975	0.11112	0.1052	0.24298	0.096773	0.083764	0.13479	0.095942	0.10376	0.074597	0.15677	0.10832	0.094211	0.12	0.11395	0.11319	0.13046	0.12496	0.18017	0.10604	0.34109
0.086497	0.11011	0.12	0.15762	0.20829	0.12455	0.37651	0.33672	0.14774	0.14174	0.14407	0.18533	0.13718	0.067466	0.30784	0.13286	0.2687	0.17882	0.12829	0.2454	0.045303	0.041279	0.19204	0.17882	0.14605	0.10982	0.12936	0.095753	0.25568	0.16342	0.32425	0.4174	0.30326	0.30423	0.13545	0.14003	0.23875	0.2737	0.15528	0.16908	0.19147	0.077749	0.1621	0.19605	0.24078	0.32087	0.43269	0.19843	0.061303	0.3777
0.12165	0.1135	0.13369	0.17738	0.2075	0.076103	0.59748	0.40382	0.12206	0.1305	0.12851	0.31023	0.18219	0.053364	0.28618	0.12701	0.25501	0.18141	0.12451	0.23779	0.057064	0.043383	0.17964	0.17804	0.14039	0.092492	0.12128	0.080577	0.255	0.16212	0.31195	0.29117	0.32798	0.29255	0.12616	0.129	0.22576	0.2683	0.16537	0.16258	0.18901	0.092363	0.14989	0.19117	0.23424	0.30336	0.39216	0.20372	0.069811	0.55257
0.19148	0.099283	0.14318	0.13044	0.12942	0.11052	0.39707	0.33058	0.16488	0.12629	0.1694	0.31268	0.12087	0.05698	0.12996	0.10489	0.12877	0.12527	0.086811	0.14435	0.077255	0.099575	0.12633	0.13145	0.12736	0.11611	0.11024	0.094132	0.13711	0.14232	0.13996	0.13658	0.25072	0.12951	0.10356	0.16408	0.13045	0.13165	0.14391	0.20175	0.14118	0.085833	0.18037	0.11858	0.14178	0.1902	0.16907	0.22259	0.091374	0.50099
0.13495	0.09788	0.10788	0.14638	0.19354	0.070902	0.58303	0.46269	0.1241	0.11451	0.12017	0.27897	0.12188	0.048806	0.30172	0.11935	0.24993	0.16767	0.11265	0.22382	0.050409	0.04146	0.17271	0.16254	0.13395	0.090744	0.10875	0.079635	0.24271	0.15533	0.31457	0.30434	0.35191	0.29592	0.11777	0.11843	0.22492	0.26296	0.13248	0.14914	0.17498	0.077542	0.12297	0.1791	0.22913	0.29519	0.38433	0.20644	0.064012	0.69268
0.10038	0.1122	0.12334	0.13295	0.28927	0.10552	0.16431	0.17071	0.11539	0.10611	0.15039	0.183	0.17924	0.13881	0.16789	0.12899	0.16063	0.1452	0.237	0.21863	0.068764	0.056259	0.14473	0.20262	0.16074	0.24883	0.27308	0.30214	0.17076	0.15564	0.16555	0.16324	0.1839	0.20919	0.30574	0.2787	0.14624	0.16	0.10565	0.14799	0.18238	0.093635	0.12485	0.16811	0.22683	0.16867	0.15815	0.16379	0.10286	0.15173
0.059071	0.10283	0.12528	0.16027	0.33148	0.099507	0.22033	0.21336	0.1104	0.097073	0.12235	0.16339	0.15001	0.046136	0.22717	0.14092	0.21185	0.18903	0.23628	0.21594	0.067948	0.026965	0.16095	0.22394	0.1772	0.26645	0.2909	0.30032	0.217	0.17462	0.22221	0.21984	0.22061	0.27768	0.31837	0.14271	0.18547	0.22178	0.13137	0.14123	0.22572	0.096859	0.10937	0.18435	0.25537	0.2117	0.20909	0.16353	0.072859	0.20609
0.065287	0.11116	0.14381	0.16382	0.31178	0.12054	0.21847	0.21247	0.12325	0.094208	0.12486	0.17085	0.18857	0.12991	0.22321	0.1639	0.21115	0.19802	0.22412	0.23505	0.093339	0.030753	0.16501	0.22725	0.1859	0.20068	0.24835	0.26278	0.23218	0.19232	0.22546	0.2234	0.23148	0.26058	0.29039	0.26237	0.17571	0.23925	0.13344	0.14479	0.22488	0.12216	0.1211	0.20525	0.25615	0.222	0.20716	0.16731	0.099918	0.20395
0.066762	0.078914	0.11605	0.11737	0.23125	0.06699	0.15003	0.15073	0.11339	0.092264	0.14239	0.1695	0.12207	0.044419	0.15435	0.11607	0.15126	0.15436	0.16794	0.17486	0.07599	0.043974	0.12846	0.17323	0.14147	0.27531	0.46738	0.24062	0.1411	0.13326	0.15298	0.14594	0.16394	0.17916	0.2296	0.11235	0.13707	0.15016	0.11356	0.12923	0.15913	0.09277	0.095765	0.13092	0.17606	0.14682	0.14102	0.145	0.069372	0.13718
0.050789	0.10338	0.13302	0.1528	0.39349	0.10111	0.26906	0.26259	0.11218	0.10177	0.11666	0.1597	0.17297	0.055509	0.28751	0.15427	0.24153	0.21132	0.29529	0.23238	0.081288	0.017787	0.18996	0.37413	0.31516	0.29835	0.31519	0.27873	0.26169	0.16619	0.28613	0.28171	0.23967	0.51673	0.34081	0.13344	0.21444	0.24647	0.12759	0.14405	0.30514	0.090523	0.11427	0.19635	0.46125	0.24143	0.2631	0.15745	0.073897	0.25772
0.093565	0.20661	0.15046	0.17353	0.30946	0.14452	0.14413	0.14541	0.12166	0.085627	0.10163	0.14587	0.19894	0.047099	0.23944	0.16542	0.20187	0.18386	0.24959	0.17058	0.11996	0.022465	0.11617	0.27414	0.18937	0.13858	0.19259	0.12164	0.16481	0.16683	0.15918	0.16508	0.15519	0.24595	0.19377	0.14643	0.13151	0.15165	0.10864	0.13734	0.22771	0.10691	0.14089	0.3046	0.49966	0.28272	0.12925	0.14579	0.1121	0.1243
0.071197	0.11866	0.14096	0.1432	0.15898	0.11379	0.16076	0.16724	0.13262	0.11235	0.1247	0.16095	0.14312	0.059547	0.15906	0.14626	0.16285	0.16354	0.12909	0.16008	0.057365	0.041156	0.13447	0.16313	0.15256	0.1285	0.13106	0.097452	0.15369	0.14845	0.15925	0.15907	0.17699	0.16532	0.12601	0.15682	0.13649	0.15306	0.1389	0.17222	0.17993	0.076623	0.14462	0.15098	0.16491	0.16956	0.14653	0.15451	0.066958	0.1451
0.23007	0.32358	0.12401	0.18957	0.21318	0.10682	0.12314	0.12864	0.1088	0.079656	0.10502	0.13434	0.13771	0.062619	0.32073	0.16804	0.31158	0.13516	0.19107	0.13642	0.10311	0.035402	0.13561	0.1721	0.10476	0.091751	0.11745	0.077039	0.16314	0.17007	0.14312	0.13766	0.14919	0.13836	0.10281	0.14487	0.12175	0.14796	0.095472	0.13549	0.14105	0.13084	0.15427	0.37271	0.37825	0.36216	0.11324	0.14297	0.11135	0.10979
0.17486	0.11989	0.052271	0.027626	0.031501	0.056138	0.04297	0.052092	0.075716	0.07824	0.066503	0.076392	0.025998	0.022387	0.10618	0.018722	0.067519	0.033872	0.038544	0.048797	0.021934	0.17076	0.029411	0.029168	0.02755	0.064041	0.029535	0.028756	0.031224	0.019548	0.024214	0.025011	0.054875	0.027342	0.018982	0.091569	0.028566	0.027121	0.029878	0.080778	0.035868	0.022449	0.092809	0.15822	0.1307	0.38261	0.10194	0.07728	0.039302	0.044067
0.085362	0.17621	0.17458	0.18521	0.30594	0.15194	0.20418	0.20692	0.13916	0.10849	0.13239	0.18154	0.19694	0.050282	0.27871	0.17969	0.25845	0.24142	0.23543	0.23098	0.11838	0.037768	0.19488	0.25319	0.21015	0.15359	0.18128	0.12085	0.23538	0.18673	0.21874	0.22562	0.23174	0.27716	0.19278	0.16996	0.1749	0.21261	0.14192	0.16848	0.2488	0.11281	0.14978	0.31769	0.58302	0.3246	0.19594	0.19019	0.11902	0.18654
0.13544	0.12371	0.17349	0.18282	0.17707	0.11537	0.37332	0.33289	0.15642	0.13011	0.13728	0.27033	0.12966	0.05542	0.15497	0.14369	0.15626	0.16916	0.1284	0.17857	0.092517	0.061859	0.13732	0.18677	0.14645	0.11264	0.11686	0.089534	0.19184	0.20334	0.18338	0.16974	0.24937	0.17084	0.11933	0.15203	0.15287	0.18161	0.15999	0.19394	0.19191	0.12041	0.16289	0.16781	0.17193	0.22682	0.20262	0.2328	0.085973	0.47574
0.02689	0.077599	0.067017	0.063295	0.057187	0.018754	0.061452	0.064717	0.051312	0.043906	0.072554	0.075623	0.061031	0.042966	0.10707	0.073195	0.06877	0.047078	0.055821	0.054531	0.024831	0.0088071	0.20637	0.04751	0.05025	0.045246	0.051082	0.061663	0.053041	0.074684	0.074943	0.071417	0.058294	0.059081	0.059279	0.065622	0.46974	0.06523	0.057936	0.050806	0.072933	0.030265	0.038083	0.057375	0.054613	0.052119	0.058352	0.067329	0.01917	0.057588
0.064105	0.2706	0.20268	0.33147	0.1898	0.1797	0.11368	0.11103	0.16498	0.063561	0.081447	0.12446	0.2005	0.063843	0.11601	0.17878	0.12832	0.15688	0.2066	0.14561	0.1357	0.052151	0.10725	0.22058	0.14158	0.11242	0.14402	0.057711	0.1805	0.25094	0.14686	0.14944	0.13443	0.13882	0.14505	0.16185	0.099775	0.16454	0.16612	0.12932	0.19593	0.17314	0.17205	0.16195	0.17103	0.11851	0.10409	0.16874	0.15543	0.10228
0.14065	0.10994	0.11557	0.16114	0.20269	0.11405	0.62461	0.39233	0.15827	0.13484	0.13496	0.37422	0.14564	0.052695	0.21504	0.13714	0.21281	0.1688	0.12225	0.22575	0.063831	0.060194	0.16599	0.18365	0.15163	0.10879	0.13919	0.082209	0.22272	0.17387	0.22655	0.21812	0.31214	0.2221	0.13079	0.16305	0.17794	0.22235	0.14159	0.19819	0.18386	0.1055	0.15314	0.1901	0.21567	0.2534	0.26254	0.23395	0.097499	0.53461
0.15281	0.18737	0.14422	0.14111	0.1148	0.12451	0.10859	0.11131	0.14448	0.14498	0.12082	0.16146	0.12401	0.14789	0.097284	0.14526	0.094659	0.095642	0.14104	0.1138	0.056007	0.15691	0.083645	0.14128	0.12639	0.1558	0.10792	0.1067	0.11814	0.21155	0.13812	0.10641	0.12381	0.10235	0.10448	0.16662	0.085951	0.11114	0.088031	0.1592	0.17517	0.10809	0.18297	0.12849	0.11264	0.11353	0.18583	0.14296	0.13833	0.098911
0.0069455	0.037239	0.048721	0.051538	0.032425	0.00035058	0.040027	0.03855	0.0505	0.028373	0.067034	0.069578	0.04807	0.061558	0.03912	0.056399	0.04057	0.028747	0.036001	0.0075091	0.00792	0.020534	0.039177	0.033606	0.026307	0.043285	0.01527	0.027043	0.075054	0.097064	0.084815	0.050413	0.030593	0.034594	0.017456	0.018145	0.044242	0.045248	0.040699	0.032815	0.049291	0.0011362	0.017241	0.010655	0.018748	0.023701	0.03386	0.055848	0	0.034701
0.16225	0.13607	0.13466	0.13854	0.11781	0.065124	0.20119	0.22832	0.17399	0.14535	0.16494	0.23897	0.114	0.088976	0.10787	0.11454	0.10806	0.11078	0.11166	0.12591	0.065744	0.12447	0.10294	0.12962	0.12171	0.13048	0.11095	0.10236	0.1206	0.13734	0.12451	0.12017	0.27252	0.11437	0.087341	0.15864	0.1133	0.1225	0.11319	0.17625	0.1205	0.070028	0.17863	0.12658	0.1235	0.16424	0.15806	0.23331	0.083184	0.21045
0.1363	0.14272	0.1951	0.19071	0.19425	0.10114	0.46949	0.32222	0.13829	0.13193	0.15572	0.33553	0.15039	0.060768	0.19316	0.14994	0.18946	0.16384	0.14439	0.21337	0.066132	0.058579	0.15268	0.18546	0.16679	0.11898	0.14292	0.093444	0.20424	0.18572	0.20816	0.20493	0.29899	0.19722	0.1349	0.13792	0.1711	0.20002	0.12311	0.18064	0.18316	0.12476	0.14465	0.19225	0.1867	0.22303	0.22955	0.21048	0.090606	0.41079
0.00043443	0.033932	0.03394	0.015667	0.029909	0.023319	0.0042403	0.0074822	0.0096231	0.0057107	0.012616	0.0099794	0.042199	0.029412	0.0061329	0.014161	0.0053535	0.018575	0.052967	0.03195	0.0046691	0.044527	0.01168	0.023673	0.01599	0.032629	0.032094	0.11425	0.013873	0.020109	0.0064694	0.007408	0.0062043	0.0081301	0.089962	0.050332	0.0038172	0.010922	0.0099392	0.012821	0.015322	0.014729	0.029779	0.015624	0.013054	0.0064194	0.0044013	0.0076962	0.033213	0.004293
0.097011	0.13626	0.1126	0.10402	0.097676	0.037126	0.096009	0.11075	0.11467	0.10792	0.14289	0.14493	0.10209	0.10633	0.14963	0.10998	0.10787	0.11096	0.10715	0.11135	0.020439	0.024849	0.30627	0.10313	0.095145	0.10748	0.11159	0.12244	0.099468	0.12168	0.10745	0.10572	0.11248	0.096072	0.088785	0.13987	0.17799	0.10389	0.09293	0.098624	0.10452	0.037151	0.11036	0.12422	0.11243	0.086578	0.088416	0.12443	0.067887	0.087611
0.074971	0.11721	0.13547	0.1897	0.24067	0.13487	0.24333	0.23114	0.12166	0.090221	0.10103	0.15562	0.17049	0.047749	0.23222	0.15323	0.2275	0.20065	0.14785	0.22797	0.08466	0.16143	0.1711	0.21207	0.14714	0.096793	0.13386	0.081096	0.2871	0.21026	0.26873	0.26234	0.24212	0.26614	0.14539	0.15974	0.1849	0.27246	0.13183	0.25556	0.22874	0.16273	0.1731	0.20723	0.23125	0.24164	0.23191	0.19691	0.10835	0.22323
0.058976	0.13083	0.1508	0.20071	0.24196	0.10744	0.27999	0.27187	0.12984	0.1122	0.11893	0.16266	0.16897	0.069684	0.25857	0.15828	0.23269	0.19961	0.15706	0.22994	0.069999	0.1131	0.18366	0.21645	0.1528	0.11328	0.1367	0.10173	0.29134	0.22171	0.31341	0.30225	0.25926	0.29111	0.1539	0.15805	0.20415	0.30455	0.14445	0.2357	0.24802	0.13473	0.17042	0.21484	0.24404	0.26501	0.26578	0.19909	0.081109	0.26568
0.10249	0.10298	0.11625	0.15891	0.22164	0.096931	0.31986	0.32503	0.1399	0.13078	0.13175	0.18514	0.14486	0.042355	0.2733	0.13251	0.24356	0.18677	0.11866	0.25134	0.066497	0.28772	0.1827	0.19006	0.14451	0.096544	0.12892	0.07919	0.25045	0.16832	0.28058	0.27083	0.28255	0.28349	0.13359	0.14056	0.22304	0.25484	0.14089	0.23431	0.1896	0.12907	0.23905	0.20194	0.24891	0.2994	0.37569	0.20107	0.089481	0.31255
0.09776	0.097282	0.10289	0.14551	0.19985	0.078618	0.34094	0.34008	0.12892	0.12541	0.1241	0.17471	0.12241	0.042453	0.27425	0.11894	0.24403	0.15892	0.10443	0.2337	0.052822	0.38938	0.16785	0.16715	0.13238	0.085237	0.10825	0.082506	0.23499	0.1523	0.29181	0.27738	0.28335	0.28529	0.11666	0.1243	0.21656	0.24954	0.14585	0.22506	0.18097	0.11252	0.23131	0.18506	0.23347	0.30696	0.39297	0.18871	0.067861	0.33404
0.16421	0.083844	0.070821	0.042238	0.047806	0.048208	0.074663	0.087797	0.11068	0.12096	0.11453	0.11635	0.033265	0.039128	0.040994	0.10051	0.068054	0.08672	0.048143	0.077517	0.018886	0.32435	0.042945	0.059901	0.098097	0.087375	0.042947	0.047073	0.035404	0.03441	0.034736	0.031737	0.086045	0.036021	0.036949	0.08673	0.036565	0.033279	0.073994	0.17763	0.031831	0.081088	0.25124	0.062687	0.055114	0.096886	0.11332	0.088111	0.053523	0.072281
0.043821	0.10609	0.12554	0.15775	0.39088	0.087523	0.27534	0.25835	0.1169	0.095934	0.10758	0.14941	0.16089	0.058001	0.29168	0.1426	0.24335	0.19379	0.25523	0.21362	0.069146	0.019589	0.17832	0.23178	0.17672	0.15827	0.19164	0.18511	0.24753	0.17524	0.30145	0.28789	0.24197	0.53047	0.20919	0.13004	0.20858	0.25223	0.1244	0.13757	0.24429	0.079876	0.1188	0.18378	0.30284	0.24074	0.27021	0.15891	0.063863	0.26811
0.095141	0.31009	0.11553	0.1399	0.13335	0.063351	0.1005	0.10765	0.10624	0.092021	0.10892	0.13018	0.11046	0.07291	0.35438	0.14514	0.18838	0.11358	0.11333	0.095777	0.06218	0.024034	0.17519	0.10965	0.10505	0.089891	0.092674	0.071007	0.10809	0.1459	0.11467	0.10681	0.11248	0.10455	0.084072	0.1405	0.12949	0.11624	0.095973	0.1094	0.11513	0.062995	0.095566	0.24147	0.19512	0.20882	0.09277	0.11686	0.06612	0.088965
0.056823	0.1185	0.14169	0.18412	0.23089	0.10454	0.27424	0.25078	0.12243	0.10192	0.10607	0.15246	0.16387	0.061006	0.26488	0.14512	0.23751	0.19873	0.14816	0.22449	0.077259	0.08723	0.17669	0.20282	0.14723	0.1057	0.13626	0.08728	0.2843	0.20238	0.31832	0.29713	0.25589	0.28921	0.14504	0.14008	0.19965	0.29587	0.14602	0.22746	0.23614	0.13756	0.1511	0.20025	0.23854	0.25551	0.26437	0.18256	0.079383	0.26341
0.062593	0.11191	0.13987	0.18054	0.22446	0.21736	0.22842	0.22525	0.13761	0.095851	0.11026	0.15432	0.17135	0.055402	0.22987	0.15501	0.2165	0.29645	0.16251	0.22906	0.084754	0.050212	0.17325	0.1984	0.15946	0.10595	0.14027	0.095082	0.24696	0.18638	0.24621	0.3342	0.22894	0.25007	0.15305	0.15659	0.1841	0.242	0.14931	0.23099	0.21316	0.18387	0.17331	0.19763	0.23585	0.23098	0.22037	0.17341	0.10151	0.20886
0.1001	0.17623	0.099866	0.11734	0.079123	0.10361	0.051868	0.05547	0.096134	0.056321	0.053525	0.079055	0.14654	0.019843	0.045823	0.071366	0.048749	0.075316	0.096697	0.083103	0.049395	0.084405	0.046191	0.084578	0.067258	0.04504	0.047997	0.044369	0.0798	0.090957	0.051441	0.055691	0.078583	0.054852	0.063732	0.094148	0.043417	0.063194	0.075471	0.088034	0.070601	0.10785	0.13458	0.10269	0.083657	0.076786	0.049647	0.082645	0.12802	0.04687
0.13379	0.43811	0.15852	0.19117	0.25541	0.10833	0.2188	0.21598	0.13363	0.10777	0.12357	0.17539	0.17297	0.062471	0.60461	0.18994	0.28789	0.1987	0.17901	0.22069	0.093372	0.025985	0.28966	0.21581	0.1573	0.11524	0.15454	0.099349	0.22434	0.1792	0.22609	0.22433	0.22388	0.23849	0.14529	0.16654	0.25176	0.22093	0.15133	0.15645	0.1939	0.10114	0.14389	0.3665	0.37069	0.38355	0.20959	0.17425	0.093054	0.20341
0.12664	0.20083	0.1448	0.1759	0.19932	0.12864	0.11928	0.12125	0.13006	0.099965	0.092645	0.14655	0.12728	0.047267	0.184	0.14424	0.17477	0.13551	0.18611	0.12584	0.092555	0.074852	0.097962	0.1685	0.11848	0.11636	0.1265	0.067787	0.14152	0.18281	0.13507	0.12802	0.13818	0.12235	0.10264	0.13829	0.11225	0.14555	0.086166	0.137	0.15441	0.12823	0.16017	0.22098	0.2159	0.20593	0.1101	0.14704	0.091976	0.10641
0.059672	0.14847	0.13547	0.22768	0.21667	0.12414	0.21512	0.20014	0.10901	0.083791	0.098728	0.13266	0.16003	0.095263	0.21046	0.15287	0.20085	0.24263	0.15735	0.19722	0.10806	0.027035	0.1615	0.19943	0.14301	0.097769	0.12963	0.077584	0.26539	0.26418	0.29761	0.35978	0.22139	0.2295	0.13334	0.1453	0.17413	0.32273	0.12346	0.1637	0.27791	0.14339	0.12961	0.21537	0.22247	0.2231	0.26608	0.17917	0.094609	0.20325
0.096461	0.16471	0.18798	0.16012	0.23132	0.20556	0.10107	0.10957	0.10747	0.10477	0.11188	0.14834	0.22398	0.030483	0.12329	0.24463	0.1533	0.18576	0.21147	0.13635	0.1406	0.030531	0.10813	0.17436	0.12026	0.080881	0.11389	0.091563	0.14551	0.17687	0.12984	0.12911	0.1128	0.14515	0.17474	0.15399	0.10882	0.13739	0.093375	0.1339	0.17585	0.11938	0.18449	0.1455	0.17083	0.1087	0.093049	0.12085	0.1432	0.090114
0.10462	0.11118	0.13046	0.16117	0.23069	0.075685	0.30585	0.28473	0.12602	0.16952	0.18383	0.20806	0.16344	0.068318	0.31461	0.23899	0.31139	0.19889	0.14475	0.23423	0.06019	0.022144	0.19688	0.18773	0.13901	0.10696	0.13773	0.098238	0.26377	0.17308	0.31934	0.30476	0.25629	0.33106	0.15027	0.13952	0.23692	0.2794	0.14182	0.14979	0.19958	0.07531	0.11844	0.19328	0.24217	0.26578	0.30587	0.1715	0.064473	0.30644
0.078879	0.14081	0.1457	0.20863	0.23535	0.083731	0.27478	0.25481	0.12353	0.13995	0.14372	0.18448	0.17204	0.06762	0.2838	0.21775	0.27726	0.20293	0.15385	0.22455	0.22311	0.022579	0.18058	0.20125	0.14842	0.11033	0.1401	0.09456	0.27558	0.20211	0.44572	0.32311	0.25344	0.29998	0.15362	0.14167	0.21636	0.57314	0.14572	0.15312	0.23902	0.088079	0.12088	0.19421	0.2385	0.2498	0.27143	0.20069	0.068654	0.27378
0.081317	0.096843	0.11559	0.14536	0.21049	0.068627	0.29789	0.27817	0.11134	0.1377	0.14861	0.17796	0.14499	0.058854	0.30843	0.20131	0.27795	0.17738	0.12559	0.21938	0.050846	0.019889	0.18356	0.16459	0.12576	0.093665	0.12521	0.090411	0.24008	0.15126	0.31494	0.29672	0.24507	0.32492	0.13702	0.1225	0.22576	0.25427	0.1283	0.13587	0.18135	0.065026	0.10639	0.17609	0.23096	0.24513	0.30646	0.15493	0.05705	0.30282
0.08663	0.13277	0.1547	0.19547	0.24413	0.11396	0.25816	0.2614	0.11776	0.13077	0.14081	0.18962	0.27151	0.054113	0.26812	0.20594	0.26863	0.2151	0.15028	0.24827	0.083164	0.02973	0.19291	0.21722	0.15821	0.11762	0.15517	0.091758	0.24633	0.17269	0.27105	0.27126	0.25553	0.29212	0.16216	0.1502	0.20772	0.24069	0.18329	0.15642	0.20473	0.102	0.12366	0.21374	0.25979	0.25254	0.25771	0.16502	0.086548	0.25064
0.092007	0.13912	0.16612	0.16544	0.30291	0.16272	0.17533	0.18001	0.12211	0.13061	0.1368	0.17822	0.22936	0.056961	0.18422	0.23585	0.20361	0.22384	0.24863	0.21113	0.12496	0.029677	0.16106	0.29553	0.21166	0.16886	0.19766	0.13492	0.20675	0.19786	0.19077	0.1854	0.19137	0.26802	0.1898	0.17233	0.15567	0.18117	0.12995	0.18148	0.26354	0.12961	0.1611	0.19769	0.30504	0.19558	0.16448	0.16828	0.10764	0.15661
0.13744	0.045552	0.012887	0.011353	0.020384	0.028555	0.047392	0.058459	0.033369	0.11466	0.10533	0.094996	0.012503	0	0.0079318	0.010081	0.0096412	0.011206	0.026993	0.018568	0.01064	0.30685	0.012654	0.019986	0.015481	0.014979	0.0099123	0.01478	0.00972	0.023175	0.0080463	0.0066543	0.043228	0.011688	0.018597	0.022002	0.0083087	0.0067904	0.0030852	0.111	0.015078	0.082327	0.38635	0.013147	0.014824	0.10724	0.16403	0.051395	0.042439	0.053951
0.0405	0.056708	0.055233	0.049753	0.046958	0.0026058	0.047024	0.045263	0.051049	0.039659	0.064645	0.077964	0.052008	0.069688	0.064863	0.080282	0.098082	0.10743	0.049746	0.023215	0.0054624	0.015776	0.048504	0.033411	0.03902	0.05512	0.049207	0.036544	0.07787	0.084265	0.088549	0.05708	0.040924	0.0419	0.039898	0.04844	0.048783	0.053995	0.043897	0.075343	0.059407	0.026601	0.037332	0.045904	0.043619	0.048572	0.040729	0.061915	0	0.042035
0.066018	0.13963	0.14036	0.15723	0.23066	0.10208	0.22323	0.21468	0.12382	0.097419	0.11387	0.15082	0.16724	0.074747	0.26847	0.14362	0.22297	0.22515	0.16684	0.2481	0.066481	0.033935	0.23874	0.18016	0.13572	0.07747	0.11343	0.10088	0.21002	0.16002	0.2287	0.22185	0.22299	0.21967	0.14715	0.17048	0.26775	0.22325	0.14165	0.19431	0.18644	0.15154	0.1165	0.2029	0.23166	0.23963	0.21822	0.18653	0.079905	0.21113
0.055758	0.16613	0.20629	0.21916	0.22303	0.16588	0.15753	0.16436	0.13282	0.11044	0.12362	0.15076	0.18544	0.088562	0.16003	0.18513	0.16106	0.21702	0.16987	0.19309	0.12561	0.049757	0.1411	0.22306	0.16684	0.11718	0.1469	0.10221	0.203	0.20469	0.17534	0.17762	0.17421	0.18276	0.1549	0.18625	0.14411	0.18126	0.14383	0.2241	0.21445	0.16897	0.21624	0.18534	0.20829	0.17725	0.14436	0.17798	0.11147	0.1366
0.077877	0.11449	0.14578	0.15993	0.2224	0.12376	0.14627	0.1563	0.11037	0.098869	0.12313	0.15747	0.19348	0.05295	0.17315	0.25318	0.20749	0.19165	0.16841	0.17422	0.08709	0.020687	0.14614	0.18176	0.11758	0.11035	0.156	0.092068	0.17359	0.1467	0.17304	0.17031	0.15676	0.20368	0.17511	0.14228	0.14097	0.16678	0.12998	0.13079	0.16944	0.074562	0.14546	0.16149	0.19457	0.14401	0.14494	0.13152	0.09366	0.13707
0.075085	0.1628	0.16672	0.1368	0.1779	0.14746	0.090377	0.099009	0.11767	0.084574	0.091807	0.1101	0.18508	0.13415	0.087821	0.12159	0.090506	0.098123	0.19782	0.19654	0.084654	0.048846	0.11092	0.13732	0.10021	0.095896	0.078602	0.1411	0.11481	0.16315	0.1037	0.10497	0.09578	0.094294	0.13648	0.20883	0.09096	0.10695	0.088646	0.14635	0.1384	0.10076	0.15091	0.12264	0.11102	0.091458	0.076358	0.12974	0.12932	0.076793
0.064403	0.16005	0.31997	0.20099	0.29435	0.17248	0.15835	0.16597	0.11968	0.10515	0.13052	0.18016	0.22211	0.049238	0.16101	0.18296	0.16264	0.21747	0.24508	0.20563	0.14705	0.034557	0.15074	0.27022	0.20653	0.15432	0.18961	0.11836	0.20915	0.22159	0.18356	0.18014	0.18043	0.23219	0.19169	0.18645	0.14256	0.19367	0.14692	0.16946	0.27276	0.14753	0.14322	0.1919	0.26315	0.17161	0.1474	0.15495	0.15013	0.14242
0.057324	0.13833	0.1428	0.21509	0.21167	0.12344	0.20394	0.19528	0.12011	0.089153	0.098664	0.1374	0.16274	0.11446	0.19971	0.15608	0.19293	0.19356	0.16354	0.19409	0.073423	0.026497	0.15289	0.20032	0.14609	0.10522	0.13317	0.082163	0.25643	0.27983	0.26695	0.26581	0.21588	0.22014	0.13989	0.15363	0.16832	0.26414	0.12251	0.15903	0.29042	0.12348	0.14162	0.20893	0.21539	0.2172	0.2748	0.17862	0.093216	0.19194
0.092486	0.21174	0.14621	0.23048	0.25522	0.13936	0.21718	0.20676	0.12279	0.093073	0.090348	0.15773	0.1753	0.045838	0.27223	0.16342	0.26307	0.19173	0.18618	0.21242	0.19016	0.03109	0.16139	0.2289	0.15766	0.10805	0.13555	0.069146	0.28222	0.22269	0.3099	0.25711	0.24782	0.25023	0.1514	0.16332	0.1729	0.44351	0.12255	0.15432	0.23906	0.14181	0.14185	0.31546	0.30058	0.3182	0.20455	0.25691	0.11697	0.19985
0.12388	0.15648	0.15696	0.19846	0.2095	0.12562	0.23893	0.25532	0.14926	0.16121	0.17204	0.22277	0.1742	0.0543	0.19226	0.14126	0.18182	0.16332	0.12768	0.22601	0.081115	0.075622	0.16549	0.1998	0.15239	0.11542	0.14811	0.087246	0.20676	0.18163	0.20859	0.19584	0.2366	0.20951	0.1197	0.1664	0.1742	0.19527	0.21002	0.20902	0.17523	0.13666	0.198	0.19936	0.21154	0.2683	0.29941	0.21968	0.11054	0.22272
0.085498	0.19789	0.18859	0.26384	0.22467	0.10856	0.2909	0.28356	0.12586	0.10293	0.12919	0.17208	0.20498	0.049564	0.26441	0.14005	0.24228	0.19371	0.14253	0.24664	0.084272	0.037165	0.18305	0.20002	0.14999	0.10232	0.13161	0.085961	0.27116	0.19897	0.2891	0.28147	0.27619	0.28542	0.133	0.1507	0.21855	0.26575	0.2772	0.17476	0.21992	0.13175	0.13432	0.20861	0.24789	0.27208	0.27839	0.19123	0.090267	0.26814
0.0037345	0.037678	0.026407	0.022604	0.11109	0.036965	0.0098991	0.01081	0.0064331	0.017816	0.039823	0.032134	0.03182	0	0.013227	0.025085	0.010142	0.030185	0.093798	0.0218	0.028697	0	0.012997	0.080326	0.076254	0.2207	0.16086	0.17936	0.017226	0.022958	0.010855	0.012428	0.010497	0.042715	0.13666	0.0099531	0.0091342	0.011814	0.021985	0.0057024	0.046553	0.036986	0.022515	0.024465	0.048039	0.013065	0.0094659	0.0066267	0.018509	0.0074975
0.042351	0.13829	0.09394	0.15299	0.094744	0.084756	0.06397	0.057324	0.088262	0.057627	0.073967	0.088963	0.090627	0.069609	0.062275	0.096706	0.064501	0.11434	0.09361	0.058339	0.059829	0.043906	0.050699	0.094362	0.07492	0.077029	0.067367	0.039622	0.090804	0.13472	0.11241	0.17889	0.063854	0.069318	0.063918	0.085625	0.059906	0.14738	0.048238	0.18415	0.1025	0.11197	0.14514	0.074972	0.064208	0.057954	0.057029	0.099806	0.039989	0.055312
0.16822	0.13175	0.12158	0.12288	0.13137	0.10517	0.22582	0.28964	0.13431	0.13366	0.1458	0.22334	0.10146	0.060141	0.13104	0.1389	0.13357	0.1269	0.10588	0.15179	0.056416	0.0817	0.12939	0.13179	0.12992	0.088443	0.09891	0.071806	0.1445	0.1562	0.14259	0.14017	0.46951	0.13877	0.085486	0.14375	0.12927	0.1398	0.090873	0.18002	0.14538	0.10921	0.133	0.14861	0.1482	0.19456	0.16348	0.20094	0.083147	0.26338
0.12159	0.12483	0.1502	0.18407	0.21801	0.094243	0.3039	0.30029	0.15377	0.17678	0.18107	0.22324	0.14504	0.068016	0.24599	0.14298	0.22952	0.18788	0.13249	0.23978	0.067392	0.17607	0.17488	0.19544	0.15433	0.11653	0.13634	0.095557	0.24618	0.19598	0.26401	0.25119	0.2839	0.25882	0.13118	0.16495	0.20568	0.24429	0.15967	0.36158	0.21119	0.12605	0.29684	0.208	0.24174	0.32548	0.36094	0.22285	0.082551	0.28954
0.056325	0.051934	0.071471	0.058164	0.056794	0.030273	0.072867	0.071648	0.074559	0.098434	0.078417	0.12035	0.068372	0.058239	0.064461	0.075142	0.067544	0.092414	0.051685	0.057874	0.017174	0.04527	0.05997	0.058017	0.082932	0.083916	0.048657	0.052401	0.05458	0.078528	0.080274	0.072788	0.072033	0.060278	0.053471	0.05745	0.069181	0.069913	0.052013	0.19334	0.10487	0.13983	0.053158	0.045113	0.050592	0.068031	0.067727	0.082054	0.017871	0.064018
0.095133	0.14445	0.1242	0.1728	0.16802	0.090566	0.18997	0.19087	0.16276	0.1189	0.12594	0.16803	0.12575	0.066521	0.17364	0.20778	0.21382	0.2819	0.13189	0.19061	0.063878	0.055167	0.15096	0.14901	0.16396	0.10508	0.1161	0.06959	0.18882	0.16306	0.18979	0.18206	0.20922	0.17755	0.1104	0.14912	0.16033	0.18799	0.16561	0.1994	0.169	0.10999	0.14534	0.16559	0.17879	0.22083	0.1846	0.21264	0.083815	0.17562
0.075383	0.13419	0.16254	0.17043	0.24668	0.11944	0.20483	0.2054	0.14867	0.1296	0.14378	0.1836	0.19554	0.081335	0.22079	0.17232	0.20537	0.21282	0.17383	0.2377	0.06953	0.060602	0.18039	0.21035	0.15588	0.12819	0.16456	0.11108	0.22086	0.172	0.21529	0.21012	0.20958	0.24793	0.16413	0.17129	0.183	0.20716	0.14676	0.22884	0.20425	0.15419	0.21932	0.21352	0.23611	0.20422	0.19786	0.18435	0.098126	0.1887
0.053361	0.10615	0.096774	0.086621	0.093332	0.10898	0.061344	0.063212	0.068652	0.047485	0.067797	0.07104	0.10236	0.038462	0.079786	0.11343	0.069154	0.081781	0.096229	0.056248	0.038846	0.04834	0.13066	0.082966	0.055159	0.066956	0.072945	0.038598	0.079389	0.11203	0.082119	0.077864	0.061752	0.072008	0.055052	0.097552	0.079249	0.082462	0.061103	0.13832	0.099905	0.06461	0.14719	0.064679	0.072662	0.052663	0.05584	0.096387	0.071876	0.053103
0.11811	0.13701	0.15027	0.18108	0.21399	0.123	0.2463	0.26229	0.15219	0.11418	0.12703	0.20787	0.15811	0.069897	0.19821	0.18179	0.20098	0.20755	0.165	0.22668	0.097352	0.064164	0.16167	0.21577	0.1738	0.13282	0.16467	0.091729	0.22436	0.20405	0.26337	0.20387	0.26421	0.211	0.16347	0.16564	0.16605	0.20675	0.14779	0.18298	0.21138	0.13522	0.16431	0.2031	0.22334	0.24433	0.24277	0.23221	0.12117	0.24889
0.10125	0.14734	0.1767	0.20433	0.2612	0.18459	0.18918	0.19522	0.13022	0.11029	0.13012	0.19076	0.23425	0.095094	0.17791	0.16854	0.17856	0.18474	0.20013	0.27699	0.10615	0.06833	0.15621	0.24328	0.16507	0.15771	0.17548	0.26593	0.21979	0.21488	0.19723	0.20121	0.2138	0.20883	0.30005	0.25594	0.15406	0.19429	0.13032	0.18543	0.2066	0.16878	0.1651	0.20795	0.23103	0.21133	0.17802	0.19128	0.14464	0.17359
0.015184	0.013387	0.038529	0.025698	0.0077075	0.0045287	0.0059638	0.0067919	0.026517	0.025552	0.027281	0.019538	0.00321	0.0081173	0.0064253	0.014128	0.0063298	0.014555	0.0054579	0.015184	0.056534	0.070577	0.0086503	0.025141	0.0056049	0.015567	0.0071568	0.004633	0.012189	0.01736	0.006392	0.0069783	0.0072509	0.0060843	0.0092914	0.024636	0.0071229	0.0085539	0.025718	0.013784	0.13362	0.016155	0.019487	0.013623	0.011786	0.0096484	0.0050745	0.016784	0.015992	0.0053034
0.069541	0.12904	0.099316	0.11602	0.1288	0.059875	0.11103	0.11416	0.12108	0.063476	0.11364	0.1381	0.12556	0.085904	0.16859	0.11728	0.16248	0.17651	0.11283	0.14821	0.049268	0.04465	0.17622	0.11607	0.12945	0.091991	0.10351	0.085183	0.10635	0.1195	0.11889	0.12096	0.12006	0.10603	0.087793	0.12628	0.17484	0.12579	0.1332	0.16061	0.12206	0.11495	0.11122	0.11856	0.12785	0.13029	0.10571	0.12756	0.062544	0.099261
0.088897	0.29961	0.10362	0.12585	0.12451	0.07714	0.11426	0.11104	0.10421	0.085859	0.11536	0.1372	0.11818	0.050144	0.37511	0.26425	0.36974	0.11886	0.13623	0.12121	0.063673	0.024524	0.17263	0.12926	0.11592	0.067477	0.087539	0.069602	0.10796	0.12693	0.12599	0.12473	0.12866	0.10984	0.090917	0.13846	0.14486	0.12789	0.11769	0.1037	0.13018	0.07858	0.12305	0.24165	0.2086	0.23658	0.10481	0.11732	0.061637	0.10598
0.090145	0.18127	0.17952	0.19531	0.17655	0.15203	0.14365	0.14797	0.14417	0.10476	0.13631	0.15815	0.15336	0.063318	0.12638	0.15008	0.12684	0.14654	0.16327	0.1504	0.096243	0.094948	0.13119	0.18721	0.13003	0.12048	0.11595	0.09312	0.17472	0.20952	0.15262	0.15042	0.14962	0.14063	0.12842	0.20289	0.11928	0.16389	0.13583	0.28172	0.18383	0.17467	0.24765	0.17284	0.15701	0.15242	0.12279	0.17629	0.1424	0.1261
0.13819	0.13671	0.1518	0.15083	0.15694	0.12677	0.17271	0.19493	0.15027	0.16469	0.16857	0.1977	0.14384	0.058887	0.1271	0.11144	0.1254	0.14496	0.12283	0.15443	0.086037	0.32756	0.12929	0.16	0.14517	0.099168	0.10883	0.097285	0.14337	0.15564	0.14447	0.13654	0.17212	0.13851	0.10837	0.14208	0.12529	0.14069	0.12844	0.32497	0.14366	0.14329	0.38013	0.13781	0.15047	0.21272	0.24451	0.19629	0.10245	0.16525
0.037735	0.099763	0.06643	0.065172	0.068837	0.013704	0.051943	0.048304	0.049609	0.03608	0.063963	0.068114	0.069986	0.066363	0.1346	0.10819	0.13404	0.10584	0.072537	0.027789	0.018991	0.0080572	0.059539	0.055106	0.063231	0.036576	0.035844	0.025143	0.044928	0.08147	0.067069	0.060873	0.04731	0.049963	0.032165	0.042286	0.052421	0.061142	0.043906	0.068181	0.064355	0.032656	0.039543	0.075668	0.080261	0.091412	0.044873	0.05962	0.014668	0.044491
0.11615	0.14807	0.10737	0.15112	0.13912	0.10703	0.16707	0.19065	0.13107	0.10418	0.10993	0.18213	0.11775	0.064547	0.11334	0.12581	0.10917	0.10946	0.13579	0.12311	0.076444	0.1136	0.091936	0.16235	0.10722	0.12208	0.14888	0.063868	0.14398	0.17372	0.19341	0.12152	0.17214	0.11866	0.087814	0.11894	0.0946	0.12734	0.074198	0.16493	0.14573	0.13668	0.13003	0.14334	0.12523	0.14193	0.17047	0.19224	0.13666	0.17819
0.11317	0.10549	0.11052	0.15156	0.19732	0.066821	0.40159	0.42341	0.13357	0.11405	0.12336	0.19275	0.13056	0.054272	0.30488	0.12825	0.26857	0.17273	0.12133	0.23669	0.050817	0.03835	0.17396	0.17126	0.13791	0.09979	0.12368	0.085081	0.24978	0.15558	0.31926	0.29571	0.70886	0.30384	0.1232	0.12955	0.22422	0.27077	0.14096	0.14966	0.18247	0.085096	0.12372	0.19513	0.23317	0.31903	0.3628	0.20419	0.064819	0.46243
0.13042	0.1063	0.11412	0.15492	0.19735	0.067774	0.43968	0.45328	0.13393	0.1195	0.12745	0.22043	0.13041	0.058651	0.30739	0.13374	0.26712	0.17785	0.12366	0.23418	0.051307	0.037865	0.182	0.16811	0.13874	0.098152	0.12097	0.08576	0.25333	0.15782	0.33137	0.30596	0.71125	0.30337	0.12904	0.13013	0.23209	0.27585	0.14529	0.15044	0.18285	0.076514	0.1304	0.19158	0.2337	0.32727	0.38104	0.21433	0.06365	0.50102
0.072896	0.17351	0.18946	0.24018	0.25594	0.17228	0.17015	0.17262	0.12392	0.083835	0.11634	0.15681	0.27566	0.047018	0.17853	0.18973	0.17363	0.21424	0.2242	0.21017	0.1371	0.035302	0.14413	0.24892	0.15882	0.12981	0.19289	0.083493	0.23972	0.2242	0.20111	0.20464	0.1994	0.20672	0.16667	0.18054	0.14172	0.22012	0.15162	0.14309	0.2285	0.19173	0.15021	0.21828	0.23771	0.18241	0.15778	0.18	0.149	0.15665
0.049603	0.13134	0.12111	0.20055	0.20278	0.095113	0.23609	0.2183	0.10459	0.092161	0.088094	0.14232	0.18603	0.037886	0.23048	0.14036	0.20382	0.17905	0.13725	0.19761	0.25143	0.026515	0.14222	0.18387	0.12879	0.084672	0.11944	0.072384	0.23191	0.17579	0.37025	0.26467	0.2255	0.25011	0.11953	0.10752	0.17128	0.50611	0.1498	0.12748	0.19231	0.10191	0.10352	0.16511	0.20998	0.22398	0.23077	0.18451	0.076938	0.22705
0.012114	0.11332	0.10375	0.1099	0.089627	0.072889	0.064145	0.0663	0.072058	0.039964	0.073254	0.097553	0.11197	0.056023	0.072092	0.16266	0.098761	0.11667	0.09617	0.053167	0.049858	0.028618	0.084168	0.087944	0.083223	0.044473	0.061131	0.041738	0.31665	0.24684	0.32853	0.079174	0.062676	0.076584	0.066113	0.096667	0.073942	0.085909	0.062178	0.068822	0.1143	0.065276	0.11204	0.081907	0.067994	0.055003	0.07649	0.083157	0.068544	0.057476
0.066719	0.20902	0.20196	0.29393	0.2311	0.14021	0.19609	0.19018	0.14622	0.10243	0.10854	0.14598	0.16682	0.060946	0.18726	0.15589	0.1862	0.21761	0.17991	0.19194	0.20947	0.027437	0.14803	0.22077	0.15104	0.11281	0.14023	0.082291	0.25376	0.27068	0.30819	0.28774	0.20045	0.21345	0.14655	0.1588	0.15927	0.42705	0.1484	0.17704	0.25799	0.14518	0.16731	0.19732	0.21935	0.21157	0.18413	0.25522	0.10326	0.1847
0.22308	0.12409	0.16038	0.13248	0.10847	0.079041	0.16771	0.19427	0.16691	0.24554	0.24619	0.29343	0.12766	0.065538	0.11547	0.1098	0.11061	0.10496	0.097594	0.14022	0.058268	0.12483	0.11448	0.13423	0.14926	0.12046	0.10819	0.09215	0.12212	0.14753	0.13062	0.11906	0.17549	0.11499	0.082101	0.13107	0.10971	0.1198	0.16074	0.18286	0.12048	0.092322	0.17815	0.12452	0.11816	0.17215	0.20045	0.20257	0.093295	0.17155
0.086777	0.16644	0.19928	0.25092	0.22563	0.12507	0.20794	0.20567	0.1384	0.1317	0.13541	0.18414	0.17428	0.074598	0.2023	0.15993	0.19048	0.20192	0.15875	0.21107	0.22429	0.038171	0.16146	0.21274	0.14856	0.11047	0.14276	0.097207	0.25141	0.24313	0.3427	0.258	0.22517	0.21966	0.15371	0.1711	0.1863	0.48426	0.1479	0.18107	0.2749	0.13174	0.15524	0.2019	0.21486	0.22186	0.19677	0.22998	0.09671	0.19413
0.05556	0.47549	0.1354	0.58659	0.21116	0.071527	0.31937	0.28999	0.16363	0.10119	0.11361	0.15132	0.16739	0.063008	0.30884	0.13714	0.26698	0.18915	0.13635	0.22396	0.098042	0.027886	0.18614	0.1769	0.13838	0.099084	0.12398	0.089554	0.26632	0.19205	0.38471	0.34749	0.28238	0.31359	0.13742	0.13022	0.22945	0.37222	0.20667	0.14543	0.20875	0.080575	0.11845	0.191	0.23646	0.26823	0.32637	0.2214	0.06699	0.33435
0.16556	0.16694	0.12721	0.13175	0.096077	0.077234	0.13346	0.14449	0.16379	0.15309	0.17907	0.20091	0.10534	0.093396	0.098577	0.1283	0.10498	0.16029	0.10846	0.12096	0.045738	0.12803	0.092404	0.11732	0.1339	0.13182	0.10695	0.10245	0.10122	0.13511	0.11002	0.1021	0.1431	0.094235	0.084045	0.15392	0.097816	0.11326	0.09107	0.17981	0.10541	0.084142	0.17439	0.10689	0.10441	0.14089	0.13932	0.18765	0.080961	0.13095
0.007	0.017284	0.0031463	0.036921	0.0013712	0.0051086	0.0030402	0.0034105	0.042847	0.0052566	0.0044047	0.019742	0.0018135	0	0.0033938	0.005563	0.0023926	0.0062626	0.0029016	0.0046711	0.0041451	0.036355	0.0045302	0.00017763	0.011586	0.0037893	0	0	0.0019271	0	0.0026742	0.0016288	0.0057781	0.0018593	0.0061195	0	0.0024263	0.0013123	0	0.0028131	0.0011395	0.021598	0.0061734	0.0010198	0.0019183	0.0062916	0.003223	0.013916	0	0.0027214
0.19059	0.10798	0.11771	0.17128	0.19699	0.12427	0.27125	0.29342	0.14002	0.21073	0.21411	0.25571	0.12877	0.042126	0.20163	0.11915	0.19863	0.1548	0.10285	0.22766	0.065512	0.14039	0.15851	0.16412	0.12921	0.088215	0.10581	0.07141	0.20038	0.16631	0.2099	0.2028	0.26454	0.21537	0.10991	0.15674	0.17893	0.19879	0.15078	0.19369	0.16813	0.11492	0.26664	0.19536	0.21816	0.35116	0.39026	0.23263	0.093743	0.26436
0.048876	0.13556	0.11659	0.13388	0.19724	0.094799	0.12305	0.1359	0.1027	0.072474	0.10051	0.12741	0.1611	0.084174	0.13993	0.13107	0.14392	0.12852	0.15855	0.19419	0.053456	0.023273	0.11725	0.12433	0.11134	0.088723	0.10793	0.13953	0.12527	0.13368	0.12698	0.13231	0.13173	0.13178	0.1396	0.17582	0.12438	0.12489	0.11377	0.13859	0.13487	0.070886	0.13217	0.14764	0.15585	0.14966	0.11528	0.12716	0.067206	0.1109
0.07775	0.098112	0.12527	0.1245	0.25561	0.084763	0.1657	0.16687	0.11974	0.11097	0.13253	0.18632	0.14685	0.050497	0.16222	0.12183	0.15978	0.17183	0.20681	0.17863	0.062998	0.042905	0.14233	0.21007	0.17089	0.23944	0.26769	0.26755	0.1428	0.12648	0.16781	0.16031	0.17949	0.20137	0.2892	0.1266	0.15355	0.16069	0.13703	0.19047	0.18248	0.14252	0.1203	0.1398	0.21586	0.16567	0.16099	0.155	0.053788	0.15113
0.073672	0.10566	0.14311	0.15045	0.44294	0.11492	0.20168	0.20978	0.12532	0.10717	0.12748	0.18004	0.18684	0.046916	0.21108	0.15282	0.19597	0.19316	0.35993	0.22872	0.090319	0.034029	0.17495	0.27223	0.22398	0.39682	0.41371	0.42909	0.20328	0.16826	0.20825	0.20829	0.21861	0.32467	0.44815	0.1492	0.16987	0.20915	0.12609	0.15523	0.24138	0.10354	0.1405	0.19874	0.31437	0.21247	0.1939	0.16944	0.093408	0.18921
0.048687	0.10557	0.11792	0.1532	0.322	0.070542	0.26301	0.25094	0.11584	0.10486	0.12335	0.16066	0.15382	0.065517	0.26875	0.13995	0.24692	0.18297	0.23711	0.22577	0.054228	0.021643	0.18859	0.22076	0.18539	0.26794	0.28906	0.29061	0.23918	0.15738	0.27447	0.26722	0.24649	0.32532	0.29743	0.1373	0.21059	0.23869	0.13006	0.14128	0.21228	0.076047	0.11348	0.19389	0.27848	0.23563	0.26761	0.16048	0.058386	0.25926
0.15108	0.12456	0.12943	0.11358	0.14705	0.10974	0.19957	0.22861	0.14537	0.1603	0.14326	0.22148	0.13361	0.051928	0.11436	0.1328	0.11358	0.13636	0.16067	0.15102	0.072143	0.083052	0.10678	0.15652	0.11543	0.10912	0.10243	0.078922	0.12629	0.14381	0.12947	0.11315	0.20405	0.11943	0.098484	0.14487	0.1042	0.12093	0.075307	0.16096	0.12063	0.12768	0.16686	0.12944	0.12449	0.16381	0.15613	0.20634	0.12075	0.21381
0.15099	0.11565	0.12435	0.12426	0.12531	0.11832	0.19198	0.21841	0.15394	0.16112	0.14801	0.20875	0.13268	0.054661	0.11781	0.1376	0.11031	0.14015	0.14194	0.1534	0.084573	0.11898	0.11044	0.14192	0.14743	0.1239	0.11648	0.090764	0.12527	0.13804	0.12945	0.12184	0.20842	0.11755	0.093788	0.13568	0.10712	0.1213	0.097977	0.16552	0.12545	0.11012	0.16974	0.12879	0.13035	0.16462	0.15841	0.22076	0.11978	0.20035
0.15935	0.12626	0.15412	0.19882	0.20746	0.10404	0.27991	0.2816	0.16176	0.20763	0.20761	0.24593	0.14404	0.05316	0.22552	0.14063	0.21851	0.28899	0.13722	0.2223	0.082116	0.12584	0.17075	0.19003	0.15109	0.10448	0.11716	0.091111	0.24872	0.21684	0.25301	0.24451	0.2796	0.23862	0.12947	0.15243	0.1959	0.2725	0.16992	0.19361	0.22902	0.10257	0.2507	0.19655	0.2309	0.35248	0.37998	0.29071	0.088549	0.27604
0.078026	0.15678	0.18406	0.2254	0.23413	0.15492	0.20472	0.20851	0.14597	0.10784	0.13522	0.18124	0.18247	0.070004	0.19406	0.16045	0.1959	0.21627	0.17613	0.22099	0.097751	0.072573	0.16905	0.21596	0.17166	0.11501	0.13797	0.084903	0.23084	0.21333	0.22071	0.21682	0.20996	0.21822	0.15571	0.18672	0.16817	0.23145	0.15294	0.25282	0.24118	0.18651	0.21857	0.20776	0.22891	0.22141	0.18604	0.19866	0.11972	0.18418
0.069963	0.15495	0.15932	0.24715	0.23872	0.10191	0.28036	0.2744	0.28412	0.11742	0.12544	0.17415	0.16043	0.067891	0.26459	0.15729	0.25475	0.21323	0.15297	0.23993	0.084543	0.049452	0.18617	0.21892	0.16845	0.11704	0.14556	0.086557	0.27066	0.21546	0.29667	0.288	0.2762	0.28859	0.15304	0.15594	0.21898	0.30468	0.16041	0.20976	0.24581	0.14685	0.17024	0.21031	0.24805	0.27276	0.27506	0.25993	0.090604	0.27641
0.063289	0.17081	0.22044	0.27286	0.24617	0.14713	0.17913	0.17971	0.24562	0.099615	0.11145	0.16085	0.17417	0.069093	0.17262	0.16931	0.17502	0.20603	0.18984	0.19639	0.10367	0.045346	0.14279	0.24567	0.17436	0.14167	0.16272	0.094272	0.24568	0.2737	0.2139	0.21031	0.20111	0.21084	0.15815	0.17742	0.15411	0.24604	0.13729	0.21462	0.26613	0.19204	0.1897	0.2055	0.20795	0.19942	0.16845	0.23618	0.10863	0.1654
0.059881	0.16746	0.15986	0.26958	0.23518	0.10697	0.26503	0.25282	0.20093	0.098997	0.11713	0.16452	0.16476	0.064363	0.25742	0.16293	0.23673	0.21002	0.15822	0.2322	0.074675	0.041105	0.17862	0.2064	0.15124	0.1108	0.13848	0.090759	0.2806	0.21324	0.29201	0.28252	0.26595	0.28439	0.14341	0.15513	0.20874	0.29525	0.14306	0.19137	0.2473	0.1472	0.16513	0.2046	0.23989	0.26115	0.25778	0.23403	0.087649	0.25087
0.057058	0.16628	0.1755	0.2809	0.25201	0.12465	0.23046	0.22039	0.16881	0.092541	0.11119	0.16226	0.18158	0.06191	0.22339	0.17351	0.20974	0.22968	0.17757	0.22838	0.094726	0.041236	0.17413	0.2465	0.18539	0.11591	0.15407	0.091985	0.27354	0.24184	0.26686	0.25564	0.23884	0.26481	0.15318	0.16211	0.18874	0.27604	0.13579	0.19388	0.26639	0.17701	0.16834	0.20975	0.24396	0.23241	0.21594	0.21591	0.097776	0.21349
0.07282	0.16786	0.20596	0.22695	0.22304	0.152	0.17065	0.17291	0.15237	0.10016	0.12326	0.16636	0.17646	0.063488	0.1574	0.19041	0.16032	0.19768	0.18643	0.19079	0.10956	0.064067	0.15194	0.22988	0.18006	0.12772	0.14145	0.095009	0.20633	0.22843	0.18933	0.18769	0.19436	0.18237	0.1594	0.16603	0.14219	0.2065	0.12555	0.21574	0.22645	0.20927	0.19396	0.19321	0.19369	0.19173	0.15763	0.19787	0.12913	0.15831
0.13287	0.11981	0.13405	0.16059	0.18098	0.11487	0.25908	0.2953	0.15731	0.15677	0.15354	0.25006	0.15248	0.052888	0.17572	0.14777	0.17455	0.16393	0.12731	0.19231	0.071831	0.073457	0.1469	0.14863	0.1596	0.090406	0.12128	0.078893	0.17046	0.14256	0.17373	0.16991	0.27286	0.18158	0.11517	0.14861	0.14761	0.18335	0.12606	0.17827	0.16743	0.099713	0.15569	0.17249	0.18237	0.21562	0.21869	0.24317	0.099145	0.27333
0.1258	0.14828	0.14665	0.22824	0.23098	0.12148	0.29874	0.31641	0.14085	0.11853	0.13293	0.2008	0.16128	0.055142	0.22173	0.15787	0.21945	0.21647	0.15293	0.23216	0.11877	0.057352	0.18176	0.19622	0.14585	0.10285	0.14609	0.086454	0.26055	0.20942	0.27503	0.25253	0.29909	0.24523	0.13755	0.18133	0.18991	0.3227	0.1571	0.16958	0.2242	0.12489	0.1694	0.21626	0.24103	0.27212	0.26432	0.40629	0.1048	0.30786
0.12596	0.25044	0.11443	0.15136	0.22294	0.10274	0.191	0.19965	0.13005	0.096463	0.11191	0.16609	0.18314	0.070011	0.39517	0.14985	0.28239	0.20484	0.16484	0.22696	0.067902	0.040606	0.23893	0.1805	0.14355	0.095161	0.12673	0.097358	0.17956	0.16334	0.19417	0.18953	0.20644	0.19592	0.13464	0.18733	0.20326	0.18906	0.15269	0.16358	0.16422	0.098525	0.13197	0.27213	0.28095	0.28888	0.18544	0.1794	0.091752	0.17798
0.090838	0.11423	0.13129	0.17081	0.23451	0.12742	0.22851	0.22878	0.12697	0.10141	0.13219	0.17468	0.19253	0.040288	0.24578	0.25604	0.27403	0.20997	0.152	0.24828	0.085045	0.037052	0.18932	0.20485	0.13522	0.10541	0.16148	0.089079	0.25066	0.17521	0.24067	0.233	0.2374	0.26598	0.13759	0.15999	0.21076	0.23311	0.13259	0.16102	0.19267	0.1158	0.12113	0.21021	0.2501	0.22525	0.22434	0.18282	0.11119	0.21346
0.06408	0.11963	0.15017	0.16298	0.27349	0.133	0.16132	0.17037	0.12122	0.095735	0.11424	0.15697	0.20092	0.048415	0.18594	0.25505	0.19847	0.20531	0.20866	0.1854	0.10607	0.016413	0.15126	0.21546	0.13324	0.10228	0.16974	0.10248	0.19322	0.16514	0.17823	0.16983	0.16868	0.21846	0.17721	0.14038	0.14319	0.16988	0.12794	0.13084	0.17818	0.093924	0.16157	0.16882	0.22146	0.1653	0.15479	0.14104	0.096919	0.14714
0.053542	0.084632	0.10942	0.12986	0.31805	0.075085	0.28402	0.26987	0.09981	0.090506	0.10889	0.14651	0.14513	0.048272	0.29409	0.12501	0.24115	0.17797	0.22402	0.21354	0.056823	0.019852	0.18503	0.28744	0.24444	0.14093	0.16894	0.15056	0.22888	0.14332	0.30124	0.28774	0.23678	0.44329	0.18227	0.1189	0.21821	0.22985	0.12229	0.1243	0.26162	0.067354	0.096519	0.1714	0.37555	0.23169	0.2926	0.13523	0.059454	0.2872
0.10329	0.12575	0.10452	0.11422	0.16727	0.13494	0.067321	0.079621	0.1047	0.093427	0.11188	0.11687	0.17326	0.18638	0.074103	0.10494	0.072427	0.12622	0.15649	0.17988	0.095214	0.0657	0.082422	0.12925	0.10906	0.12933	0.1741	0.14178	0.10521	0.10598	0.068645	0.073238	0.096416	0.087894	0.17314	0.36268	0.061676	0.083695	0.056082	0.10636	0.088395	0.11913	0.13437	0.13382	0.12102	0.089842	0.069106	0.096104	0.131	0.063145
0.081459	0.11915	0.13978	0.1646	0.29917	0.098524	0.19004	0.19771	0.1244	0.11059	0.1441	0.17954	0.20291	0.15482	0.20375	0.15112	0.19873	0.17795	0.21521	0.22568	0.068092	0.040341	0.16691	0.22324	0.17919	0.23408	0.2811	0.26894	0.19146	0.16885	0.2015	0.20351	0.20915	0.23708	0.27461	0.26352	0.17311	0.19177	0.12826	0.15214	0.19379	0.091974	0.13621	0.19092	0.23898	0.20203	0.18928	0.1672	0.088345	0.1811
0.13406	0.057002	0.054595	0.039636	0.030015	0.050551	0.04637	0.057836	0.080541	0.095822	0.091161	0.076276	0.019901	0.032271	0.024561	0.015497	0.021692	0.020829	0.026165	0.044131	0.01029	0.18393	0.030176	0.029832	0.026853	0.045024	0.028269	0.03136	0.02995	0.033082	0.023639	0.025637	0.048646	0.029281	0.027739	0.064203	0.023445	0.02112	0.03653	0.079147	0.05032	0.031551	0.11087	0.043475	0.038528	0.070914	0.11497	0.065451	0.042795	0.048845
0.12489	0.22715	0.14115	0.15608	0.1918	0.15456	0.092217	0.093647	0.11922	0.064725	0.077227	0.11373	0.14122	0.059087	0.18411	0.14635	0.15731	0.1333	0.19308	0.11632	0.092509	0.05349	0.10662	0.19217	0.1517	0.12405	0.15065	0.077787	0.11266	0.14537	0.11667	0.1105	0.11228	0.14731	0.12065	0.1594	0.097872	0.11415	0.096531	0.11261	0.17237	0.11717	0.14921	0.27839	0.49104	0.21077	0.087408	0.12477	0.1333	0.08187
0.060096	0.1885	0.18076	0.22513	0.16925	0.08602	0.16505	0.17935	0.13412	0.11589	0.14032	0.16672	0.17816	0.073145	0.16875	0.13561	0.16052	0.14014	0.12192	0.16431	0.045786	0.024964	0.14494	0.16119	0.1446	0.10555	0.10953	0.093208	0.15569	0.14579	0.1679	0.15786	0.16938	0.16252	0.11916	0.15124	0.16587	0.16491	0.6843	0.16707	0.15522	0.066016	0.15021	0.14424	0.17637	0.18426	0.15972	0.15877	0.051446	0.14786
0.066391	0.1071	0.13968	0.18061	0.28858	0.13358	0.25884	0.24492	0.099868	0.070963	0.084788	0.13612	0.21402	0.08992	0.26986	0.15597	0.23151	0.20371	0.19453	0.2918	0.096515	0.0238	0.18162	0.22251	0.12931	0.084301	0.13078	0.25003	0.29099	0.20548	0.29539	0.2956	0.24841	0.31229	0.29386	0.2099	0.20115	0.27242	0.1079	0.14085	0.22992	0.13432	0.12088	0.21639	0.26727	0.24508	0.24956	0.15657	0.10895	0.24116
0.056399	0.1296	0.15175	0.19496	0.2437	0.10504	0.27323	0.25844	0.1298	0.10513	0.11773	0.1578	0.17669	0.063971	0.2644	0.16103	0.2399	0.21437	0.16432	0.23255	0.085524	0.12842	0.19051	0.21666	0.15383	0.11193	0.14603	0.1041	0.28972	0.2178	0.30983	0.30116	0.25972	0.2941	0.16204	0.15669	0.21231	0.30006	0.14298	0.25489	0.24554	0.15367	0.17413	0.21046	0.25074	0.26185	0.26594	0.18364	0.090329	0.25934
0.057093	0.19038	0.12609	0.28363	0.21347	0.12935	0.21261	0.20477	0.17259	0.095337	0.10636	0.14357	0.14856	0.0559	0.21205	0.1482	0.20895	0.18807	0.14485	0.19316	0.085043	0.031737	0.15597	0.18861	0.14626	0.091163	0.11426	0.070888	0.2519	0.23655	0.24829	0.27891	0.22391	0.22902	0.12576	0.14199	0.17454	0.27474	0.13147	0.14213	0.2229	0.11588	0.1213	0.18282	0.19878	0.21716	0.20884	0.19654	0.094309	0.20772
0.06247	0.10508	0.071494	0.096039	0.16378	0.036099	0.15765	0.16054	0.09177	0.081387	0.099999	0.12116	0.12458	0.081903	0.21362	0.093283	0.18978	0.11234	0.14478	0.19472	0.026987	0.02423	0.23193	0.099921	0.089911	0.065603	0.085742	0.088218	0.12651	0.10176	0.15632	0.14866	0.15405	0.14218	0.10148	0.11917	0.32548	0.1453	0.1141	0.099065	0.10954	0.032625	0.06945	0.14763	0.14965	0.17829	0.15535	0.1229	0.033117	0.15322
0.087138	0.20416	0.17296	0.15256	0.2636	0.15465	0.13369	0.13341	0.11468	0.092731	0.10593	0.16348	0.18712	0.052923	0.19388	0.17644	0.17481	0.1772	0.23315	0.14901	0.12537	0.032209	0.1103	0.38931	0.3186	0.18333	0.197	0.1208	0.15293	0.16965	0.14397	0.1389	0.14388	0.21437	0.19599	0.14116	0.11037	0.13425	0.11877	0.1412	0.21537	0.10561	0.13996	0.25623	0.39248	0.24014	0.12284	0.14927	0.12297	0.11841
0.075444	0.15991	0.16929	0.18584	0.18442	0.1148	0.13165	0.13732	0.1212	0.11587	0.11056	0.14528	0.16308	0.087259	0.13296	0.17202	0.12169	0.16126	0.1576	0.15064	0.10447	0.11068	0.17298	0.1817	0.13939	0.11066	0.11506	0.11462	0.18994	0.22326	0.15745	0.16173	0.14791	0.14742	0.16263	0.14762	0.13462	0.16556	0.11409	0.22896	0.19211	0.14329	0.19059	0.16733	0.15779	0.13887	0.12138	0.15049	0.11044	0.12063
0.074209	0.11766	0.13809	0.18198	0.29085	0.12281	0.27274	0.26323	0.13603	0.10045	0.12453	0.17067	0.21358	0.10446	0.27708	0.15793	0.27061	0.22317	0.20234	0.3269	0.09879	0.034161	0.20359	0.21442	0.15665	0.1191	0.15166	0.26724	0.28664	0.17942	0.28925	0.27802	0.27391	0.30588	0.29845	0.23884	0.22223	0.26976	0.14059	0.16149	0.21745	0.12368	0.12384	0.23548	0.296	0.27263	0.26664	0.18949	0.1079	0.25847
0.073711	0.13002	0.16932	0.17129	0.19469	0.12939	0.16738	0.1668	0.12399	0.10851	0.11939	0.17361	0.17058	0.094604	0.15479	0.16667	0.15411	0.17403	0.16564	0.20246	0.12941	0.048223	0.11531	0.22125	0.16421	0.14091	0.16172	0.15271	0.18922	0.20413	0.22709	0.17233	0.17858	0.16692	0.17065	0.16293	0.12636	0.17489	0.10076	0.18704	0.19308	0.1593	0.12243	0.17121	0.17289	0.17044	0.17446	0.16559	0.11512	0.1506
0.052046	0.12415	0.10279	0.12219	0.11936	0.092522	0.095744	0.098527	0.082071	0.083093	0.092227	0.10544	0.11803	0.076499	0.096127	0.14028	0.10294	0.094622	0.10485	0.095762	0.043125	0.028079	0.085949	0.14199	0.12984	0.12201	0.11281	0.075337	0.10233	0.13507	0.10676	0.10424	0.10597	0.099508	0.096677	0.11862	0.084078	0.10293	0.084536	0.10596	0.13083	0.05881	0.1134	0.11689	0.10558	0.092937	0.089082	0.11336	0.086288	0.085596
0.05812	0.16445	0.16899	0.23083	0.23858	0.11456	0.25482	0.25263	0.11782	0.097354	0.10812	0.16136	0.34804	0.04552	0.256	0.16265	0.23136	0.20791	0.15386	0.22544	0.084854	0.027361	0.17023	0.21873	0.14611	0.10339	0.14244	0.085368	0.25428	0.17621	0.27025	0.25756	0.24868	0.29789	0.15357	0.14177	0.20139	0.25326	0.2198	0.15065	0.20986	0.11016	0.11674	0.19552	0.24978	0.24966	0.25069	0.16857	0.08371	0.24332
0.058998	0.11205	0.1588	0.17867	0.27968	0.12035	0.2485	0.2531	0.10747	0.089438	0.1103	0.159	0.23732	0.0422	0.26782	0.15982	0.23106	0.2162	0.16269	0.22119	0.092561	0.02541	0.17332	0.22095	0.14073	0.10348	0.14434	0.086621	0.25522	0.17543	0.2651	0.25829	0.23768	0.29742	0.1597	0.1408	0.19755	0.24839	0.15272	0.14216	0.21505	0.11046	0.11773	0.19438	0.26049	0.23747	0.24079	0.1614	0.089858	0.2338
0.11761	0.17964	0.16047	0.22059	0.19961	0.10521	0.23497	0.25095	0.16178	0.16484	0.1773	0.22345	0.2269	0.073487	0.20018	0.14683	0.19347	0.18709	0.13303	0.22095	0.066656	0.079925	0.15958	0.18738	0.15135	0.12257	0.14681	0.10446	0.20756	0.17974	0.20685	0.20237	0.2538	0.20095	0.12379	0.17432	0.18003	0.19794	0.20851	0.19985	0.17608	0.10304	0.21474	0.19971	0.22078	0.27314	0.29357	0.23194	0.091214	0.22487
0.15119	0.11629	0.13677	0.13752	0.13711	0.16915	0.12562	0.1439	0.12119	0.13826	0.12104	0.12824	0.087762	0.029893	0.09112	0.074989	0.087716	0.11368	0.086041	0.15567	0.083794	0.094922	0.09733	0.13637	0.12416	0.076468	0.089049	0.073726	0.12679	0.12599	0.091441	0.13318	0.14287	0.10865	0.095693	0.18659	0.090572	0.099544	0.11307	0.18599	0.12081	0.12093	0.23159	0.13521	0.13362	0.18619	0.17826	0.14928	0.10105	0.11739
0.13169	0.14144	0.16671	0.17885	0.20966	0.12297	0.28075	0.32086	0.16107	0.1523	0.16746	0.24899	0.15245	0.056725	0.20812	0.15754	0.20711	0.19989	0.14648	0.2404	0.078078	0.071167	0.17653	0.20572	0.16228	0.13008	0.15849	0.10677	0.21433	0.19008	0.22149	0.21304	0.28595	0.22102	0.14482	0.17152	0.1928	0.20658	0.14575	0.20676	0.18181	0.13908	0.17993	0.20511	0.2238	0.2616	0.25736	0.26162	0.10544	0.29324
0.13424	0.15045	0.14737	0.15937	0.15822	0.09716	0.19742	0.2263	0.18571	0.15238	0.16277	0.22283	0.13616	0.079397	0.13451	0.13634	0.1386	0.14868	0.13791	0.16866	0.07934	0.094929	0.13888	0.15347	0.15083	0.13051	0.13134	0.10011	0.15074	0.16269	0.14733	0.14694	0.20536	0.14728	0.12678	0.15876	0.12597	0.14374	0.12692	0.18626	0.15592	0.10605	0.18431	0.16005	0.1495	0.18443	0.17348	0.2338	0.11412	0.20366
0.043121	0.1526	0.21064	0.2329	0.18189	0.10971	0.13489	0.13089	0.12965	0.090144	0.10181	0.15127	0.15664	0.073809	0.13657	0.16713	0.13688	0.17472	0.17728	0.13566	0.11382	0.024158	0.12029	0.19787	0.15154	0.1134	0.12818	0.080062	0.20904	0.26482	0.17826	0.17401	0.15047	0.15135	0.14464	0.16304	0.12811	0.20409	0.12037	0.15454	0.25249	0.12625	0.16016	0.15777	0.15357	0.14672	0.12424	0.17506	0.08836	0.12079
0.14664	0.10352	0.11758	0.15997	0.19705	0.067238	0.4548	0.44843	0.13211	0.13517	0.14726	0.23495	0.12832	0.057343	0.29572	0.12319	0.26055	0.18243	0.1188	0.22631	0.048263	0.059859	0.17944	0.16248	0.13308	0.093915	0.11457	0.083154	0.25324	0.16267	0.33257	0.30381	0.39129	0.29734	0.12173	0.12773	0.22352	0.28753	0.14244	0.14807	0.19293	0.074106	0.15294	0.18423	0.22564	0.31669	0.39188	0.27642	0.060957	0.49962
0.097623	0.13837	0.10781	0.17787	0.11846	0.085455	0.15638	0.17825	0.16065	0.11741	0.12808	0.15332	0.10523	0.084486	0.10428	0.11249	0.10414	0.13624	0.094368	0.12001	0.071083	0.062159	0.10873	0.11601	0.087208	0.093887	0.09771	0.078861	0.12725	0.15633	0.15792	0.13606	0.15292	0.11002	0.067585	0.12675	0.092135	0.20891	0.10192	0.13064	0.13509	0.074471	0.12843	0.13017	0.11583	0.13325	0.13868	0.32102	0.070477	0.16852
0.072223	0.059486	0.048321	0.080395	0.050474	0.02503	0.095828	0.11696	0.085382	0.067256	0.07318	0.10512	0.047739	0.046875	0.053943	0.071252	0.055101	0.058972	0.049602	0.034455	0.048316	0.079175	0.060357	0.030642	0.04351	0.04111	0.03043	0.021853	0.047402	0.079023	0.09696	0.073674	0.08087	0.047686	0.028017	0.0392	0.052255	0.13474	0.048375	0.056668	0.067754	0.0066669	0.078284	0.03513	0.040833	0.052621	0.081742	0.19515	0.034652	0.11428
0.089439	0.14179	0.13225	0.20119	0.22179	0.085222	0.33951	0.34195	0.15086	0.12571	0.12951	0.1847	0.14677	0.070068	0.27759	0.14204	0.25119	0.21322	0.14216	0.23743	0.096276	0.03758	0.18305	0.1875	0.14604	0.11216	0.12816	0.097154	0.2746	0.19348	0.3468	0.31026	0.30506	0.29661	0.13714	0.15286	0.22327	0.36892	0.16161	0.17055	0.2201	0.090343	0.14808	0.20877	0.24428	0.29715	0.3305	0.29814	0.073972	0.35674
0.10441	0.11801	0.13501	0.1875	0.21966	0.088804	0.33173	0.33335	0.14404	0.12326	0.13016	0.19396	0.1449	0.055596	0.26878	0.14293	0.24315	0.26046	0.13865	0.24056	0.070363	0.052748	0.18596	0.19224	0.14807	0.10278	0.1235	0.085209	0.26379	0.19355	0.29438	0.28072	0.31597	0.28262	0.1338	0.15879	0.21629	0.28368	0.16457	0.16772	0.21943	0.10798	0.13847	0.20896	0.2372	0.29955	0.3167	0.26223	0.084134	0.34627
0.12176	0.10521	0.14484	0.17591	0.18561	0.096254	0.31636	0.33518	0.13517	0.1194	0.13087	0.20022	0.12458	0.048554	0.22457	0.13041	0.21923	0.18654	0.11914	0.22166	0.065709	0.062736	0.17678	0.16956	0.12954	0.088213	0.10923	0.086003	0.23666	0.19506	0.25344	0.23957	0.31797	0.23282	0.12046	0.14613	0.19797	0.25327	0.15127	0.16583	0.20444	0.10007	0.14495	0.18214	0.20458	0.2816	0.27609	0.27222	0.074854	0.33493
0.096697	0.10897	0.12317	0.16332	0.20187	0.070912	0.37371	0.36695	0.14249	0.12184	0.12855	0.18644	0.13373	0.062747	0.29625	0.12889	0.26284	0.1841	0.12302	0.22977	0.05214	0.043315	0.18585	0.17238	0.13527	0.098867	0.12446	0.089339	0.2601	0.17474	0.32992	0.30145	0.32369	0.29788	0.12325	0.13469	0.2238	0.28463	0.14879	0.15617	0.19453	0.080643	0.13599	0.19003	0.2331	0.30044	0.3682	0.23668	0.066002	0.40986
0.12488	0.12969	0.12849	0.15066	0.11973	0.098497	0.15601	0.17565	0.15093	0.10323	0.111	0.17342	0.10291	0.047372	0.11036	0.12966	0.1064	0.16811	0.09976	0.11661	0.054274	0.080405	0.096362	0.12056	0.11902	0.10017	0.089632	0.055221	0.12651	0.13725	0.12551	0.12203	0.15294	0.11899	0.068254	0.11128	0.10525	0.13048	0.10336	0.15193	0.14785	0.098595	0.16574	0.12173	0.11122	0.148	0.14535	0.21835	0.078605	0.16719
0.10845	0.10543	0.13175	0.17293	0.19547	0.10282	0.26997	0.30641	0.151	0.12446	0.12699	0.19845	0.14633	0.060458	0.22234	0.1312	0.21257	0.1895	0.1275	0.22184	0.078264	0.055769	0.17256	0.17327	0.13507	0.10535	0.12667	0.082829	0.22679	0.17133	0.23993	0.22861	0.26919	0.2239	0.11917	0.15349	0.1877	0.2308	0.14269	0.18046	0.19329	0.11135	0.13874	0.18797	0.21721	0.25396	0.26008	0.2378	0.095263	0.28597
0.097915	0.15326	0.13505	0.22146	0.20799	0.1078	0.26972	0.29167	0.16549	0.11922	0.1189	0.1782	0.14669	0.061925	0.21997	0.14673	0.21187	0.22315	0.14453	0.22798	0.10599	0.043754	0.16859	0.19586	0.1562	0.099203	0.13784	0.075392	0.24598	0.2114	0.28114	0.25184	0.27339	0.23385	0.12791	0.15229	0.18645	0.33098	0.14948	0.16941	0.21505	0.11269	0.14965	0.20213	0.22967	0.2672	0.26083	0.30732	0.095159	0.28544
0.13156	0.088709	0.099768	0.11978	0.096757	0.09342	0.11051	0.12664	0.11886	0.11905	0.14595	0.14188	0.086516	0.15009	0.086072	0.075397	0.094793	0.059111	0.082998	0.10275	0.015922	0.11186	0.088398	0.069587	0.063718	0.068836	0.047781	0.074143	0.07966	0.10806	0.095606	0.096482	0.11509	0.076287	0.059694	0.23117	0.087531	0.094942	0.11145	0.15943	0.1679	0.038977	0.14888	0.075808	0.082277	0.13514	0.16535	0.1705	0.084264	0.10631
0.1173	0.20993	0.15994	0.22249	0.18711	0.17495	0.13371	0.1363	0.16773	0.109	0.11493	0.16768	0.1554	0.098366	0.12342	0.16594	0.12321	0.17881	0.20881	0.14739	0.12251	0.09915	0.11271	0.18951	0.16063	0.12384	0.12533	0.087648	0.1737	0.27143	0.1613	0.14978	0.15314	0.13676	0.15232	0.19257	0.1128	0.16019	0.11235	0.1846	0.32649	0.18993	0.21244	0.17214	0.16026	0.14779	0.16422	0.18843	0.18369	0.11685
0.023509	0.086872	0.093913	0.085572	0.1137	0.063047	0.065437	0.066151	0.091468	0.054866	0.08122	0.10761	0.10842	0.049867	0.080788	0.28246	0.16074	0.085836	0.11012	0.05887	0.063029	0.0075493	0.071062	0.091096	0.059521	0.063866	0.079657	0.046472	0.070801	0.094006	0.084415	0.075753	0.064681	0.083924	0.065293	0.081044	0.071533	0.076296	0.069309	0.078185	0.086044	0.038198	0.12048	0.064933	0.08523	0.054221	0.061567	0.084402	0.040227	0.060111
0.13313	0.11957	0.11483	0.13264	0.12629	0.048483	0.17908	0.21028	0.17974	0.16758	0.15061	0.22191	0.11982	0.08184	0.13005	0.11274	0.13026	0.12093	0.11037	0.15101	0.045212	0.070404	0.12301	0.13168	0.10744	0.12106	0.12794	0.079379	0.12509	0.14655	0.14278	0.12324	0.18361	0.12775	0.085927	0.14003	0.12252	0.13283	0.13564	0.17251	0.11788	0.063485	0.14486	0.13505	0.13736	0.16896	0.16338	0.22471	0.088274	0.19081
0.061452	0.12644	0.16462	0.19467	0.25499	0.1113	0.28269	0.27419	0.13544	0.11031	0.12311	0.1833	0.18103	0.062634	0.26642	0.16621	0.24699	0.21813	0.15892	0.24943	0.08703	0.063719	0.18989	0.22849	0.17295	0.11888	0.15412	0.10241	0.2707	0.20455	0.288	0.2815	0.27125	0.3006	0.16443	0.15265	0.21551	0.27407	0.14001	0.23294	0.23717	0.17673	0.19523	0.20906	0.25552	0.27632	0.26926	0.18924	0.090427	0.26784
0.082693	0.15218	0.16762	0.19865	0.1939	0.16186	0.14003	0.1385	0.11431	0.077725	0.10075	0.14619	0.16685	0.038421	0.13541	0.14728	0.13103	0.15353	0.15418	0.16303	0.10662	0.052716	0.11442	0.20707	0.14986	0.14206	0.1661	0.070954	0.18311	0.21685	0.16243	0.16255	0.15616	0.15735	0.13854	0.15703	0.11535	0.17035	0.10192	0.18663	0.20075	0.26629	0.21424	0.16735	0.17715	0.1568	0.12985	0.1636	0.12981	0.12635
0.061771	0.10773	0.13739	0.18515	0.25701	0.12181	0.25664	0.24488	0.11381	0.092857	0.11351	0.15826	0.16439	0.039087	0.25152	0.14836	0.22571	0.21299	0.15813	0.2324	0.099683	0.088344	0.17303	0.20629	0.14859	0.094431	0.13755	0.080605	0.26801	0.18386	0.27371	0.26833	0.24422	0.28798	0.14326	0.14045	0.19917	0.26272	0.13229	0.24847	0.22693	0.21326	0.21203	0.20267	0.24643	0.24334	0.2445	0.1726	0.096404	0.23959
0.077336	0.1854	0.17617	0.17143	0.19932	0.17599	0.13601	0.14592	0.11972	0.1001	0.1231	0.15274	0.17778	0.058559	0.14872	0.1532	0.13552	0.17202	0.18171	0.16423	0.087193	0.068033	0.19842	0.19889	0.15816	0.14102	0.15198	0.091617	0.17266	0.18498	0.15262	0.1532	0.15356	0.15495	0.1416	0.19502	0.14145	0.15434	0.11929	0.23992	0.19022	0.19508	0.2484	0.16635	0.17352	0.14278	0.12162	0.17067	0.14502	0.12138
0.039923	0.13904	0.1746	0.1558	0.14695	0.14014	0.11673	0.11889	0.10847	0.077023	0.085495	0.13552	0.14055	0.025758	0.11942	0.153	0.11669	0.16113	0.14996	0.13963	0.13411	0.054457	0.099287	0.15476	0.13541	0.1057	0.092398	0.0631	0.15569	0.15516	0.13677	0.13402	0.12555	0.13728	0.11217	0.13066	0.11774	0.14154	0.10225	0.17644	0.15951	0.16811	0.14432	0.11342	0.14083	0.11674	0.10706	0.14688	0.11272	0.10297
0.10848	0.11356	0.13547	0.16483	0.21915	0.083658	0.34022	0.33348	0.13186	0.15795	0.16908	0.20475	0.14086	0.056793	0.29762	0.13773	0.25951	0.18846	0.13167	0.23839	0.063696	0.14201	0.1771	0.18611	0.14026	0.099994	0.1337	0.086306	0.2558	0.16824	0.30904	0.29466	0.30015	0.30513	0.13333	0.13618	0.22388	0.27307	0.14562	0.21217	0.20481	0.13474	0.33389	0.1964	0.24669	0.33333	0.42477	0.20262	0.077139	0.34725
0.052206	0.064856	0.084125	0.10832	0.18354	0.042707	0.1055	0.1156	0.097209	0.060774	0.12013	0.13758	0.11079	0.073517	0.11008	0.093929	0.10247	0.126	0.14735	0.13395	0.027599	0.033948	0.10635	0.13228	0.12455	0.17904	0.16803	0.50822	0.099798	0.11621	0.11429	0.10683	0.11332	0.12485	0.39856	0.1006	0.10584	0.10377	0.086137	0.14381	0.12068	0.090096	0.077514	0.092196	0.1277	0.090415	0.093826	0.10928	0.048044	0.090136
0.0793	0.13762	0.15398	0.20438	0.23717	0.40636	0.2155	0.21179	0.1418	0.099482	0.099736	0.15768	0.18431	0.052798	0.20653	0.16527	0.19406	0.21077	0.16426	0.2194	0.10821	0.040501	0.15778	0.22779	0.14616	0.11162	0.15803	0.09445	0.2523	0.21242	0.23494	0.44436	0.21704	0.23955	0.15389	0.17643	0.17054	0.24035	0.11772	0.17796	0.23226	0.14783	0.14643	0.21643	0.22892	0.20921	0.1975	0.18959	0.1311	0.19359
0.06506	0.18905	0.19797	0.21139	0.18665	0.28822	0.13559	0.13283	0.16442	0.1179	0.1375	0.17295	0.17092	0.082669	0.12932	0.17802	0.13644	0.15793	0.18511	0.16303	0.13224	0.047339	0.1227	0.19514	0.16477	0.14842	0.15892	0.10745	0.17614	0.23331	0.15456	0.27975	0.14949	0.14817	0.1408	0.17448	0.11839	0.1779	0.14257	0.16127	0.20231	0.152	0.18425	0.16787	0.16074	0.14539	0.12214	0.1642	0.11023	0.11976
0.10717	0.098293	0.11519	0.15118	0.21323	0.20287	0.36311	0.33241	0.13502	0.13715	0.14559	0.189	0.13318	0.045062	0.28777	0.12379	0.24942	0.17354	0.11782	0.24765	0.061213	0.059552	0.18888	0.17811	0.13012	0.095585	0.1196	0.077614	0.24912	0.16024	0.29843	0.38922	0.30622	0.29809	0.13023	0.13265	0.22622	0.2573	0.1403	0.17	0.1848	0.091528	0.1697	0.19465	0.24425	0.33117	0.41709	0.20207	0.078004	0.35152
0.048172	0.15531	0.1606	0.22701	0.2384	0.081696	0.29324	0.2669	0.14749	0.11862	0.12966	0.1674	0.16399	0.11342	0.29543	0.16279	0.25952	0.21189	0.16172	0.2344	0.25124	0.023576	0.19214	0.20692	0.16036	0.11968	0.14703	0.10408	0.2896	0.23537	0.56609	0.34685	0.27022	0.30379	0.15946	0.15244	0.23232	0.62698	0.16509	0.15974	0.28592	0.090031	0.13628	0.20983	0.24876	0.26787	0.33188	0.22135	0.069287	0.29094
0.066023	0.17534	0.18508	0.24021	0.25068	0.14218	0.16376	0.16168	0.13642	0.088377	0.11856	0.14623	0.22146	0.068309	0.16002	0.16625	0.1528	0.20685	0.20135	0.18589	0.24972	0.03224	0.14968	0.22202	0.15345	0.13176	0.16009	0.094494	0.22804	0.23977	0.33487	0.21549	0.17477	0.19934	0.16296	0.17109	0.13633	0.42419	0.14529	0.14934	0.24952	0.1481	0.14117	0.20713	0.2051	0.17443	0.17212	0.18855	0.12546	0.1451
0.072402	0.15962	0.18549	0.23774	0.23703	0.11984	0.18839	0.19163	0.15961	0.10157	0.11472	0.15736	0.17716	0.098243	0.1896	0.1702	0.19148	0.20592	0.18425	0.19934	0.1367	0.041501	0.16496	0.22511	0.15945	0.12268	0.1436	0.089798	0.25005	0.27375	0.24339	0.21932	0.20351	0.20911	0.15178	0.16843	0.16401	0.28218	0.15681	0.16247	0.28694	0.13403	0.14947	0.20869	0.21755	0.20163	0.23148	0.22387	0.11902	0.18285
0.13893	0.13154	0.12758	0.20076	0.21985	0.080636	0.41825	0.41448	0.14832	0.13284	0.14226	0.22523	0.13622	0.05822	0.29341	0.13646	0.25897	0.20982	0.13092	0.24053	0.094762	0.058563	0.19387	0.18579	0.14794	0.10121	0.12571	0.084753	0.27613	0.18632	0.36615	0.32212	0.37203	0.30238	0.12514	0.13867	0.23476	0.37667	0.15547	0.15998	0.21247	0.094395	0.15582	0.20315	0.24458	0.318	0.3673	0.48354	0.078098	0.44285
0.11053	0.1355	0.14047	0.21569	0.22193	0.097334	0.31295	0.32726	0.15929	0.1202	0.13435	0.19707	0.14775	0.061493	0.24299	0.14663	0.23101	0.20197	0.14319	0.23872	0.096715	0.052099	0.18508	0.20247	0.1506	0.10891	0.13309	0.08364	0.26602	0.20511	0.30332	0.26902	0.3071	0.26256	0.12706	0.16415	0.19977	0.34509	0.16109	0.1814	0.21388	0.10776	0.15896	0.21293	0.24265	0.28282	0.29342	0.56741	0.093055	0.32442
0.037826	0.034037	0	0.027744	0.0086389	0.014108	0.03978	0.064498	0.014149	0.0094937	0.0068966	0.019122	0.0033507	0.024022	0.0044206	0.00040897	0.0041499	0.022695	0.0086285	0.0090007	0.03894	0.0037481	0.0034059	0.005828	0.006552	0	0	0.0035937	0.0063599	0.010843	0.02983	0.014585	0.027054	0.0054091	0.0027727	0.011624	0.0029484	0.080367	0.0070022	0.00050938	0.0092074	0.011871	0.02092	0.01038	0.0094768	0.016113	0.035183	0.15369	0.024148	0.062291
0.10133	0.14024	0.13401	0.2144	0.2193	0.10986	0.27873	0.30146	0.16488	0.11856	0.12382	0.18138	0.15116	0.05553	0.22815	0.13571	0.21097	0.19847	0.14182	0.22768	0.10324	0.047462	0.16843	0.18608	0.13753	0.10198	0.12266	0.073521	0.25063	0.19643	0.28408	0.25618	0.2759	0.24731	0.12308	0.16082	0.19754	0.33684	0.15137	0.17297	0.22297	0.10504	0.15957	0.20291	0.2377	0.27984	0.26648	0.48269	0.097252	0.28993
0.11339	0.13807	0.11723	0.20818	0.18587	0.10768	0.22852	0.24719	0.14609	0.10834	0.12477	0.18827	0.15211	0.058919	0.1786	0.14175	0.18598	0.19162	0.13796	0.19709	0.10196	0.061262	0.15618	0.18296	0.14131	0.10661	0.13017	0.074618	0.20657	0.17847	0.22795	0.20541	0.25137	0.19072	0.11398	0.15608	0.15092	0.28346	0.13646	0.1593	0.19664	0.12054	0.14398	0.18663	0.19946	0.22165	0.21023	0.41269	0.11325	0.23769
0.12011	0.15428	0.12436	0.19911	0.17935	0.082861	0.25295	0.28722	0.16879	0.14523	0.14906	0.219	0.13301	0.070494	0.1961	0.13288	0.19085	0.18533	0.13593	0.20904	0.094151	0.067166	0.16991	0.1657	0.15676	0.11438	0.13317	0.0742	0.20473	0.17233	0.24187	0.2119	0.27361	0.19723	0.11717	0.16362	0.16872	0.29721	0.1548	0.18705	0.19026	0.098158	0.15329	0.19269	0.19898	0.24932	0.23975	0.45168	0.097695	0.26655
0.12267	0.14342	0.17415	0.23103	0.25857	0.12158	0.32457	0.33976	0.14266	0.12525	0.14516	0.2063	0.17212	0.051424	0.24936	0.15288	0.23323	0.22394	0.15838	0.24858	0.12252	0.051666	0.18217	0.21952	0.14131	0.10153	0.13448	0.073925	0.27135	0.2121	0.30197	0.27718	0.30874	0.27304	0.14778	0.16937	0.21346	0.34859	0.16528	0.17964	0.24954	0.11808	0.16999	0.22762	0.26864	0.29496	0.28273	0.50835	0.10059	0.32385
0.12204	0.15363	0.13262	0.19281	0.1498	0.10279	0.18302	0.21209	0.16149	0.12653	0.12624	0.17868	0.12445	0.063757	0.13167	0.13214	0.14246	0.143	0.12931	0.15836	0.10534	0.077157	0.13135	0.13645	0.11437	0.11594	0.11772	0.070671	0.1513	0.15086	0.17898	0.1504	0.18928	0.13954	0.10403	0.13109	0.12019	0.22503	0.10918	0.16525	0.15166	0.092173	0.1427	0.15077	0.14574	0.17573	0.17	0.45716	0.11454	0.19715
0.11783	0.14426	0.15091	0.20642	0.20189	0.11986	0.25116	0.27351	0.15652	0.1208	0.12839	0.18614	0.14118	0.052088	0.19078	0.14218	0.19269	0.18814	0.13654	0.20683	0.093798	0.062141	0.16176	0.19706	0.12498	0.1063	0.11754	0.080475	0.21928	0.2027	0.24721	0.21663	0.26083	0.20297	0.12341	0.16171	0.17567	0.29916	0.1339	0.17983	0.21111	0.10009	0.16215	0.19018	0.2143	0.25368	0.23156	0.44565	0.098461	0.26443
0.06832	0.18253	0.17519	0.26836	0.22283	0.13195	0.18004	0.17354	0.1683	0.11135	0.1222	0.17025	0.16946	0.073416	0.16792	0.1692	0.16532	0.2255	0.16866	0.20827	0.15322	0.050226	0.1471	0.2013	0.14391	0.12143	0.14334	0.087704	0.2218	0.22843	0.24812	0.23042	0.2012	0.18921	0.15093	0.18194	0.14778	0.33014	0.15017	0.17248	0.23325	0.13246	0.16558	0.2037	0.20282	0.20042	0.16822	0.46328	0.10744	0.16537
0.016949	0.029079	0	0.049927	0.0051213	0.0065283	0.022573	0.026943	0.094538	0.019231	0.018219	0.016245	0.0029772	0.0050277	0.0018268	0	0.00082613	0.016781	0	0.001234	0.026549	0.015349	0	0.0022818	0.0073077	0	0	0	0.0026681	0.0022453	0.02294	0.012926	0.019934	0.0010347	0.003068	0.0052565	0.0013337	0.049893	0.0023262	0	0.0033628	0	0.031317	0.002963	0.0014599	0.021286	0.032428	0.2828	0	0.027381
0.083039	0.12575	0.095763	0.13354	0.10763	0.083513	0.12292	0.14436	0.11808	0.082468	0.10696	0.12715	0.094335	0.0994	0.086205	0.097365	0.092014	0.10088	0.10048	0.097975	0.041613	0.048182	0.084526	0.10916	0.072649	0.067837	0.054097	0.067766	0.10603	0.17868	0.15886	0.10451	0.12078	0.080624	0.061499	0.10795	0.084236	0.11985	0.097434	0.095849	0.17081	0.058993	0.11633	0.095774	0.088064	0.10246	0.1857	0.16974	0.079866	0.13926
0.13785	0.11772	0.11656	0.15442	0.18422	0.084475	0.3358	0.38213	0.14799	0.14033	0.13778	0.23662	0.14058	0.057786	0.23196	0.14451	0.23239	0.17295	0.11774	0.22041	0.05538	0.058254	0.17185	0.17178	0.14929	0.10715	0.12171	0.092636	0.21272	0.16072	0.23628	0.22558	0.53592	0.23469	0.12685	0.15119	0.21571	0.22521	0.15187	0.17675	0.1793	0.089307	0.13387	0.19539	0.21703	0.30054	0.28032	0.23133	0.071739	0.36774
0.10015	0.097787	0.1088	0.14365	0.18836	0.06298	0.39815	0.37386	0.12328	0.11809	0.12287	0.18823	0.12411	0.055023	0.30424	0.12176	0.25417	0.17024	0.1144	0.22035	0.047224	0.039361	0.17379	0.15749	0.13052	0.092702	0.11175	0.082184	0.24501	0.15157	0.33381	0.30838	0.39687	0.30143	0.12323	0.12097	0.22366	0.27578	0.14029	0.14393	0.17851	0.071522	0.12689	0.1765	0.22276	0.2966	0.38126	0.21502	0.059218	0.43885
0.18294	0.13143	0.13577	0.17431	0.2107	0.1073	0.33055	0.34699	0.14822	0.14845	0.15286	0.22945	0.14113	0.044797	0.25848	0.13826	0.24685	0.18816	0.13034	0.23929	0.079287	0.077029	0.18092	0.20269	0.15748	0.10639	0.13657	0.091645	0.23583	0.17566	0.25592	0.24647	0.38666	0.25765	0.12597	0.15188	0.21063	0.23442	0.15212	0.18918	0.1884	0.11874	0.18532	0.2258	0.26016	0.44768	0.33816	0.25568	0.093052	0.32625
0.2425	0.1108	0.12836	0.16058	0.21065	0.11068	0.3469	0.5792	0.1566	0.13975	0.14397	0.25334	0.14251	0.052136	0.21363	0.137	0.20842	0.18208	0.1317	0.23351	0.069492	0.070402	0.17681	0.19101	0.13918	0.10612	0.13029	0.088329	0.22533	0.1719	0.2291	0.22086	0.32895	0.23238	0.12409	0.15686	0.18928	0.21727	0.14189	0.1791	0.18134	0.10966	0.15959	0.20285	0.22779	0.26473	0.26526	0.24709	0.10549	0.38087
0.076304	0.12284	0.1315	0.14145	0.21035	0.088986	0.18853	0.19741	0.13009	0.11643	0.1539	0.17673	0.1785	0.061546	0.20841	0.44023	0.35287	0.17826	0.14987	0.21379	0.069471	0.02951	0.18317	0.18762	0.13453	0.11821	0.14717	0.098446	0.19504	0.16097	0.19618	0.18988	0.18963	0.22286	0.15441	0.14755	0.18154	0.19205	0.13945	0.14487	0.16344	0.079955	0.12439	0.18792	0.20297	0.18533	0.18252	0.1688	0.088107	0.1777
0.15788	0.1472	0.16413	0.19435	0.23948	0.15822	0.22834	0.24595	0.15799	0.16507	0.17927	0.21862	0.17066	0.04786	0.18966	0.15411	0.18579	0.19331	0.1738	0.22803	0.11555	0.11182	0.16081	0.20925	0.17806	0.12557	0.15007	0.088663	0.21296	0.19495	0.19897	0.19681	0.23999	0.20648	0.15293	0.18788	0.16821	0.18908	0.14838	0.21458	0.30984	0.13079	0.24814	0.20474	0.22881	0.28993	0.30177	0.22575	0.13924	0.2152
0.075429	0.16708	0.15541	0.13212	0.17222	0.093436	0.088367	0.088195	0.11041	0.10057	0.098882	0.10828	0.106	0.082756	0.13795	0.13321	0.11837	0.0976	0.17683	0.096786	0.0566	0.040145	0.080378	0.21655	0.21027	0.1626	0.14223	0.10024	0.10501	0.14833	0.10351	0.094102	0.096405	0.20648	0.13096	0.1125	0.075711	0.09472	0.078771	0.11304	0.16127	0.094936	0.11488	0.18355	0.26972	0.17318	0.076397	0.11317	0.076691	0.077042
0.21996	0.097952	0.080023	0.11883	0.094103	0.041932	0.12922	0.1566	0.11936	0.23451	0.23087	0.24455	0.106	0.068358	0.10416	0.10169	0.10277	0.12935	0.094439	0.10062	0.03253	0.092149	0.10735	0.075496	0.10491	0.08486	0.088099	0.067617	0.097443	0.11685	0.11054	0.10453	0.14264	0.099942	0.058079	0.11192	0.093389	0.10563	0.095623	0.14344	0.099542	0.07483	0.13197	0.1067	0.10093	0.15073	0.19314	0.17642	0.08859	0.12574
0.10234	0.13794	0.13322	0.20256	0.27037	0.087994	0.35346	0.34627	0.15031	0.1233	0.13285	0.19746	0.14439	0.062773	0.28975	0.14159	0.25391	0.23885	0.17713	0.24349	0.093354	0.047222	0.18483	0.23282	0.17864	0.12684	0.15213	0.11396	0.28948	0.19625	0.35259	0.31831	0.32516	0.34344	0.15608	0.1499	0.22211	0.34663	0.15516	0.16646	0.2581	0.098901	0.14225	0.21207	0.29951	0.30558	0.33939	0.34108	0.078936	0.36928
0.094283	0.18601	0.13506	0.1994	0.23441	0.087566	0.27988	0.25255	0.12427	0.099123	0.10628	0.1438	0.14927	0.058154	0.35164	0.14602	0.2975	0.19457	0.15483	0.21753	0.17638	0.026462	0.17408	0.18852	0.1329	0.097614	0.12072	0.079082	0.276	0.20479	0.39112	0.31402	0.25551	0.28878	0.13644	0.14215	0.21835	0.51612	0.14416	0.14985	0.23328	0.10267	0.12673	0.31304	0.31665	0.37219	0.27614	0.19211	0.074059	0.27424
0.041386	0.022779	0.014663	0.0066667	0.02707	0	0.0038052	0.0045879	0.0079074	0.0079683	0.0082373	0.0084228	0.0020175	0.055556	0.036736	0.0028526	0.092874	0.0036725	0.026201	0.0088739	0	0.062842	0.0051176	0.0023042	0.0023502	0.02465	0.0079386	0.0025671	0.06277	0.031336	0.043667	0.0023977	0.0041041	0.0030713	0.0046087	0.0076981	0.0025023	0.0021254	0.011592	0.006281	0.0017435	0.004629	0.027957	0.040837	0.038523	0.040203	0.0042322	0.0069256	0.0095367	0.0035713
0.068059	0.12981	0.13207	0.15715	0.18219	0.077286	0.16326	0.16161	0.13107	0.10392	0.11048	0.15697	0.14093	0.067853	0.17511	0.15349	0.23292	0.26072	0.15554	0.16994	0.074049	0.029839	0.13449	0.17733	0.13869	0.13277	0.14095	0.081118	0.21164	0.16966	0.20107	0.16527	0.17701	0.16842	0.1446	0.14658	0.13546	0.16249	0.11607	0.17873	0.1579	0.12491	0.1012	0.17459	0.18442	0.20562	0.15787	0.17357	0.079796	0.15215
0.071458	0.14101	0.14921	0.15545	0.15387	0.089007	0.128	0.12725	0.12587	0.10702	0.1092	0.14498	0.13382	0.075007	0.13896	0.13737	0.17317	0.20131	0.14902	0.14003	0.068293	0.035553	0.10177	0.16563	0.14638	0.12025	0.13827	0.091622	0.17988	0.1796	0.16061	0.13171	0.13949	0.13437	0.12047	0.13645	0.10754	0.13831	0.11277	0.14993	0.14871	0.12412	0.11906	0.14946	0.1435	0.15936	0.12172	0.16375	0.077823	0.11676
0.05484	0.11971	0.0947	0.11572	0.10553	0.031431	0.091658	0.097274	0.14226	0.13751	0.11585	0.13609	0.089843	0.09304	0.10772	0.1202	0.14736	0.15533	0.11582	0.092673	0.012679	0.035636	0.093741	0.11877	0.12975	0.10166	0.098924	0.069338	0.12917	0.1405	0.13142	0.1017	0.10137	0.088514	0.1075	0.096899	0.093539	0.10443	0.12285	0.1318	0.098818	0.070221	0.079167	0.1179	0.10482	0.11816	0.087863	0.13574	0.037564	0.085394
0.029904	0.014403	0.037871	0.0145	0.017091	0.038957	0.013955	0.018382	0.010236	0.01621	0.020992	0.034996	0.028234	0.0099251	0.013898	0.01341	0.010694	0.053234	0.016524	0.025922	0.0031994	0.038497	0.015375	0.0334	0.052898	0.073029	0.037851	0.024508	0.10769	0.07005	0.075117	0.012851	0.016451	0.013966	0.023936	0.03903	0.012376	0.011885	0.017402	0.14899	0.014146	0.12525	0.029597	0.015454	0.014091	0.014731	0.012955	0.018189	0.013849	0.012289
0.099302	0.19142	0.20461	0.24765	0.21939	0.1264	0.15491	0.14147	0.13242	0.099821	0.11235	0.15038	0.16301	0.059776	0.18152	0.17083	0.21808	0.16988	0.19	0.16032	0.22919	0.037413	0.14411	0.20026	0.14026	0.12324	0.12349	0.081282	0.22383	0.23545	0.27125	0.19311	0.17045	0.16701	0.1376	0.17114	0.14172	0.43927	0.13783	0.14785	0.23224	0.12974	0.14649	0.20078	0.19985	0.19769	0.14128	0.20212	0.11358	0.13551
0.10886	0.18101	0.15355	0.24223	0.18004	0.13535	0.1731	0.19674	0.14629	0.12828	0.11503	0.16285	0.16099	0.083932	0.12993	0.1478	0.12607	0.17341	0.1776	0.16085	0.1183	0.054076	0.11821	0.18908	0.15353	0.13262	0.13004	0.090725	0.19549	0.23204	0.19099	0.17518	0.17648	0.14673	0.12514	0.1623	0.11364	0.25398	0.12352	0.19221	0.19171	0.13654	0.17628	0.18575	0.16173	0.16638	0.15701	0.33604	0.12285	0.18162
0.069575	0.12236	0.13368	0.17728	0.20958	0.086979	0.2669	0.25668	0.14473	0.1203	0.12498	0.17689	0.1502	0.068189	0.24625	0.14722	0.23403	0.28696	0.1404	0.24158	0.068436	0.042323	0.17792	0.18333	0.15126	0.10231	0.1286	0.089362	0.25306	0.19296	0.26538	0.25191	0.27391	0.25258	0.13265	0.1503	0.2061	0.26459	0.16808	0.17492	0.21805	0.10771	0.13645	0.20112	0.22717	0.27446	0.26343	0.22881	0.078938	0.26084
0.078364	0.10552	0.12508	0.15418	0.18387	0.10676	0.17534	0.17602	0.12816	0.098158	0.093788	0.15602	0.13287	0.045721	0.17526	0.13888	0.16901	0.26302	0.12892	0.18855	0.099468	0.054605	0.14446	0.15231	0.13068	0.085266	0.11029	0.068648	0.18682	0.16404	0.189	0.18221	0.20046	0.1859	0.11639	0.13085	0.14882	0.19385	0.10802	0.15478	0.18059	0.094754	0.10792	0.17404	0.18862	0.20168	0.1747	0.21453	0.095425	0.16941
0.042876	0.10678	0.13254	0.15594	0.44843	0.082512	0.27846	0.2617	0.11583	0.10158	0.11462	0.15597	0.16381	0.061871	0.29578	0.1499	0.24702	0.19312	0.32051	0.22557	0.069079	0.020484	0.18014	0.259	0.20954	0.20094	0.22458	0.22453	0.24637	0.16309	0.2982	0.28612	0.24772	0.39131	0.24264	0.13422	0.2119	0.25603	0.13637	0.13824	0.25517	0.079555	0.11613	0.19203	0.35516	0.24817	0.28113	0.16232	0.062775	0.27688
0.063468	0.11069	0.13915	0.16601	0.57293	0.12708	0.23102	0.23517	0.11871	0.091514	0.11478	0.1633	0.18866	0.036544	0.24765	0.15952	0.23101	0.23003	0.4447	0.25364	0.10909	0.030835	0.17825	0.32385	0.25017	0.25052	0.26837	0.26334	0.23943	0.16803	0.25276	0.24684	0.23478	0.39501	0.30874	0.14916	0.18347	0.22835	0.13356	0.14549	0.28721	0.13402	0.12428	0.20324	0.38766	0.2299	0.22888	0.16255	0.10467	0.21786
0.072039	0.2163	0.21015	0.22839	0.42747	0.1581	0.1696	0.18097	0.2015	0.1829	0.1957	0.22285	0.25781	0.17673	0.17326	0.21603	0.1866	0.23044	0.37867	0.26172	0.079386	0.046346	0.18056	0.31766	0.26552	0.28164	0.2926	0.36637	0.21755	0.23337	0.19073	0.18938	0.21327	0.24912	0.329	0.27459	0.15674	0.19987	0.17113	0.21956	0.26596	0.13467	0.22013	0.26372	0.3143	0.19539	0.16211	0.22279	0.13905	0.15404
0.067382	0.14158	0.14398	0.18863	0.25641	0.13674	0.12128	0.12042	0.13049	0.072348	0.088966	0.13217	0.16587	0.040815	0.12104	0.13109	0.12311	0.14688	0.24422	0.14106	0.11891	0.05247	0.099043	0.2293	0.16052	0.2197	0.22343	0.20408	0.17651	0.19539	0.1564	0.15292	0.13298	0.16995	0.23673	0.15939	0.11358	0.17422	0.086206	0.12615	0.21291	0.16102	0.1244	0.15246	0.1775	0.12712	0.1148	0.15934	0.13904	0.11219
0.04767	0.12089	0.11283	0.1302	0.12996	0.071209	0.1139	0.12073	0.1023	0.10621	0.10441	0.14379	0.12017	0.076951	0.11608	0.14608	0.12311	0.11762	0.11431	0.1268	0.056236	0.019965	0.1035	0.15753	0.13488	0.11486	0.13151	0.075011	0.12395	0.14257	0.12421	0.1198	0.13153	0.12093	0.10335	0.1305	0.11049	0.11261	0.090445	0.13539	0.13082	0.072914	0.11298	0.12711	0.12486	0.11737	0.10718	0.11751	0.057222	0.10109
0.022856	0.020973	0.020219	0.0043238	0.015474	0.031416	0.005873	0.0061225	0.007002	0.021504	0.0037922	0.015058	0.0086578	0.026727	0.023504	0.013262	0.053462	0.011033	0.01424	0.0096421	0.010324	0	0.0026918	0.0064146	0.018381	0.028416	0.011392	0.0020061	0.060361	0.024188	0.039029	0.0048972	0.0059533	0.0084565	0.0071138	0.022248	0.0045971	0.0053667	0.0012819	0.021191	0.0046015	0.0035461	0.01606	0.027898	0.021164	0.025933	0.0061503	0.0031356	0.0043185	0.0053788
0.076707	0.10535	0.098303	0.11641	0.14189	0.048539	0.12633	0.13532	0.11256	0.095216	0.11671	0.14223	0.10807	0.062304	0.18941	0.1187	0.21426	0.16288	0.11182	0.11748	0.045749	0.029457	0.12221	0.11877	0.10599	0.079157	0.10318	0.081793	0.14886	0.13526	0.15993	0.13316	0.12575	0.12576	0.10017	0.11531	0.12906	0.13759	0.1448	0.13075	0.12088	0.06449	0.10961	0.13703	0.13792	0.14994	0.12083	0.13571	0.053087	0.12055
0.062484	0.15071	0.15785	0.21283	0.22484	0.19864	0.16793	0.16724	0.1288	0.07367	0.097897	0.14818	0.17599	0.13947	0.16422	0.15517	0.1656	0.17955	0.17526	0.20326	0.091747	0.043027	0.11961	0.20747	0.13508	0.091276	0.12833	0.096064	0.22649	0.23421	0.19701	0.24782	0.19039	0.18587	0.14883	0.29131	0.1336	0.21171	0.10628	0.15581	0.21634	0.17378	0.14741	0.20316	0.19448	0.1792	0.15272	0.18551	0.14471	0.15032
0.12558	0.15546	0.20901	0.19997	0.16239	0.18136	0.14255	0.15571	0.14696	0.14608	0.12476	0.16438	0.13296	0.058361	0.11577	0.14638	0.11696	0.13568	0.13626	0.14634	0.10904	0.11206	0.099596	0.19102	0.14758	0.12209	0.13064	0.07805	0.16483	0.21835	0.14597	0.1401	0.15725	0.12931	0.11779	0.19515	0.10875	0.15151	0.12865	0.21422	0.20683	0.15733	0.26078	0.15714	0.1416	0.17896	0.19548	0.2041	0.13245	0.13321
0.17631	0.092046	0.10795	0.14309	0.18995	0.069655	0.542	0.52114	0.12132	0.23961	0.26209	0.27624	0.12042	0.04694	0.30404	0.11828	0.2483	0.17013	0.10962	0.22702	0.050291	0.15657	0.17708	0.15911	0.12488	0.08677	0.1087	0.078209	0.24119	0.14754	0.32238	0.30188	0.4402	0.30039	0.1188	0.11553	0.22831	0.26727	0.13445	0.14917	0.17306	0.075804	0.25809	0.17911	0.22435	0.42255	0.53305	0.28215	0.063288	0.57092
0.13842	0.099231	0.1462	0.12949	0.11065	0.07306	0.23297	0.26961	0.11488	0.16175	0.17914	0.24253	0.084171	0.07761	0.097365	0.097362	0.095141	0.10529	0.09086	0.11141	0.093577	0.076964	0.088411	0.094518	0.10437	0.10098	0.089569	0.065659	0.10076	0.11544	0.10599	0.1012	0.34748	0.095316	0.072126	0.11625	0.098889	0.099566	0.13004	0.14744	0.10893	0.085565	0.17899	0.091237	0.090872	0.14428	0.15578	0.21296	0.051426	0.24893
0.25696	0.064775	0.07423	0.073277	0.070152	0.032726	0.36036	0.42656	0.089732	0.10809	0.13034	0.30477	0.074562	0.081707	0.060392	0.091686	0.063953	0.051331	0.076424	0.050318	0.038042	0.15837	0.057535	0.085605	0.063297	0.078616	0.058094	0.057891	0.064464	0.08995	0.075081	0.067958	0.31699	0.060025	0.062208	0.070406	0.061537	0.067482	0.046267	0.079072	0.072492	0.028478	0.11605	0.043009	0.057615	0.084871	0.11498	0.16685	0.039617	0.41787
0.25067	0.10502	0.099701	0.083153	0.072171	0.1054	0.23481	0.30116	0.11857	0.1373	0.11166	0.19953	0.043157	0.05148	0.046862	0.039472	0.048949	0.045386	0.078992	0.088792	0.03301	0.19811	0.050748	0.071479	0.063834	0.09709	0.069904	0.061314	0.065472	0.074554	0.046996	0.045802	0.21406	0.054589	0.049733	0.11409	0.046077	0.047779	0.066633	0.14732	0.051569	0.068688	0.14077	0.087603	0.075032	0.10513	0.10061	0.1395	0.10953	0.28874
0.037544	0.10146	0.086401	0.074521	0.063806	0.083678	0.022062	0.028031	0.035862	0.034326	0.05558	0.054945	0.18194	0	0.024715	0.050521	0.022901	0.065458	0.076604	0.056164	0.028501	0.052282	0.028872	0.079948	0.064503	0.11784	0.090331	0.06443	0.035183	0.04542	0.022121	0.025356	0.033861	0.036527	0.062499	0.064136	0.01871	0.023822	0.083982	0.035913	0.034119	0.056254	0.087385	0.055031	0.053937	0.031413	0.02048	0.02453	0.073685	0.019651
0.23912	0.13958	0.1235	0.13649	0.1244	0.07885	0.17016	0.19469	0.1591	0.21603	0.18393	0.25086	0.10322	0.090481	0.12199	0.1195	0.14648	0.095454	0.11371	0.1298	0.061617	0.16892	0.098072	0.13	0.12056	0.14912	0.11369	0.097572	0.12144	0.13374	0.11951	0.10776	0.24007	0.10969	0.085056	0.1318	0.095989	0.11143	0.10055	0.15955	0.10698	0.097999	0.21178	0.14825	0.14111	0.23055	0.1946	0.20246	0.088668	0.17858
0.16361	0.20768	0.11379	0.15952	0.3068	0.093179	0.20859	0.21208	0.11392	0.079568	0.093281	0.13858	0.1382	0.043215	0.37587	0.15545	0.35846	0.1686	0.25143	0.19397	0.069002	0.027264	0.18394	0.16517	0.12923	0.087865	0.10777	0.069112	0.20434	0.16144	0.22074	0.21601	0.21779	0.21798	0.11916	0.14617	0.2274	0.22106	0.13148	0.13507	0.16281	0.082452	0.099458	0.33445	0.38525	0.36822	0.20701	0.1591	0.073351	0.20169
0.16554	0.10437	0.1274	0.14535	0.15454	0.10645	0.1794	0.2004	0.16045	0.15313	0.15127	0.21672	0.12864	0.058963	0.15386	0.13619	0.17973	0.1474	0.13074	0.17201	0.062378	0.10346	0.12833	0.14341	0.11916	0.12065	0.12648	0.090987	0.15748	0.15133	0.15461	0.14877	0.27396	0.14842	0.10321	0.16519	0.13818	0.15472	0.095334	0.1762	0.14532	0.1221	0.17239	0.17459	0.16997	0.24093	0.21724	0.21597	0.098967	0.18787
0.1083	0.099023	0.10881	0.14428	0.1848	0.060178	0.38561	0.41154	0.1219	0.11368	0.12197	0.18887	0.12213	0.057372	0.30799	0.12425	0.26329	0.16767	0.11143	0.22113	0.043187	0.034137	0.18776	0.15319	0.13162	0.094273	0.11397	0.086207	0.2338	0.14848	0.30838	0.28451	0.4069	0.28444	0.12152	0.12455	0.23057	0.25914	0.13595	0.14121	0.17506	0.067521	0.11561	0.18286	0.22162	0.28625	0.34678	0.19462	0.057558	0.44944
0.11643	0.14806	0.10718	0.15106	0.24922	0.073337	0.24767	0.24238	0.1252	0.10316	0.11632	0.15404	0.14083	0.049568	0.48812	0.14441	0.48087	0.16846	0.17988	0.21694	0.053434	0.03528	0.20414	0.16356	0.13849	0.09615	0.11335	0.080443	0.21746	0.15361	0.25597	0.24866	0.26046	0.25404	0.12579	0.14937	0.22118	0.24377	0.14137	0.15269	0.17155	0.076418	0.11081	0.26645	0.30544	0.31491	0.25003	0.16344	0.074381	0.2458
0.13327	0.10666	0.095349	0.10593	0.092594	0.072955	0.11903	0.12697	0.14687	0.12678	0.12496	0.15696	0.092384	0.089109	0.12014	0.094463	0.14257	0.11547	0.085678	0.099767	0.042947	0.11824	0.086694	0.096781	0.096102	0.099965	0.068142	0.058953	0.091792	0.12548	0.10991	0.09192	0.15354	0.08915	0.059822	0.10137	0.088558	0.097752	0.072153	0.14024	0.11367	0.10613	0.1387	0.10185	0.098955	0.17007	0.17052	0.17353	0.071031	0.12348
0.19087	0.15396	0.1088	0.13408	0.1195	0.081613	0.15706	0.17958	0.19168	0.15186	0.14904	0.19428	0.088168	0.084835	0.13266	0.097872	0.1562	0.096396	0.10948	0.13844	0.048717	0.13267	0.10499	0.10742	0.10994	0.10684	0.080074	0.074631	0.11914	0.1337	0.12901	0.11708	0.21677	0.11866	0.065275	0.15593	0.1209	0.11966	0.14213	0.1968	0.10975	0.1004	0.23902	0.15777	0.1459	0.23977	0.18426	0.19816	0.087752	0.15298
0.069918	0.12932	0.1409	0.18168	0.18482	0.12088	0.16117	0.1656	0.13439	0.095147	0.11532	0.15817	0.13407	0.052206	0.14944	0.14048	0.14551	0.20193	0.14176	0.15858	0.086057	0.052598	0.13567	0.16866	0.13873	0.092701	0.1106	0.079616	0.1872	0.16899	0.17058	0.16948	0.16304	0.1617	0.13428	0.16273	0.12976	0.18188	0.13976	0.14456	0.18079	0.12148	0.14431	0.15146	0.1724	0.18211	0.15042	0.18083	0.10821	0.14486
0.15739	0.14095	0.12512	0.14523	0.14719	0.085049	0.20789	0.24338	0.16768	0.159	0.16611	0.22141	0.13395	0.075872	0.14164	0.13716	0.13864	0.13833	0.1186	0.15967	0.047623	0.089104	0.13697	0.1479	0.14246	0.12444	0.11722	0.090445	0.15786	0.17291	0.15709	0.14861	0.21479	0.14466	0.10261	0.13495	0.13632	0.15356	0.14206	0.17772	0.14164	0.09351	0.16707	0.16089	0.14963	0.18634	0.18686	0.22659	0.11377	0.22243
0.058954	0.13147	0.15657	0.17018	0.23473	0.12152	0.17828	0.18957	0.13479	0.11741	0.14367	0.17058	0.18291	0.076874	0.19767	0.17162	0.18966	0.21082	0.17069	0.20882	0.078053	0.037909	0.16249	0.20397	0.14446	0.12648	0.17995	0.10374	0.21017	0.17337	0.1951	0.19473	0.19008	0.22205	0.15537	0.17813	0.16269	0.19243	0.14199	0.20553	0.18841	0.13982	0.19332	0.19709	0.22534	0.18635	0.17394	0.18363	0.08943	0.16232
0.053964	0.096164	0.11554	0.14266	0.22962	0.067184	0.29791	0.28185	0.11167	0.10174	0.11776	0.15187	0.17782	0.086976	0.30998	0.15518	0.25768	0.17652	0.15322	0.27267	0.04811	0.022001	0.19288	0.16775	0.12744	0.096906	0.12863	0.11844	0.2451	0.15312	0.31403	0.29947	0.24425	0.32146	0.15096	0.15653	0.22671	0.25388	0.12826	0.13481	0.18102	0.069821	0.10729	0.1851	0.23012	0.24261	0.3071	0.1549	0.062203	0.30821
0.15584	0.12861	0.11503	0.10734	0.091223	0.098133	0.21288	0.24502	0.1226	0.13952	0.13505	0.22433	0.099801	0.067124	0.076202	0.1121	0.079687	0.066501	0.10382	0.076342	0.041486	0.11531	0.082032	0.11141	0.067104	0.078015	0.052568	0.049068	0.087684	0.1302	0.093418	0.084435	0.198	0.075069	0.065576	0.11474	0.070638	0.088062	0.068034	0.12531	0.10254	0.05693	0.15703	0.091609	0.085817	0.12384	0.13534	0.21082	0.10286	0.23204
0.14282	0.10385	0.11251	0.13422	0.15033	0.090201	0.24148	0.3007	0.13789	0.13631	0.12998	0.22375	0.10502	0.041338	0.14877	0.10926	0.15899	0.12812	0.1222	0.15423	0.064882	0.066603	0.12726	0.13942	0.11303	0.094726	0.092712	0.071956	0.14646	0.13553	0.15999	0.145	0.50857	0.14974	0.10997	0.1389	0.14087	0.1507	0.11436	0.16917	0.13446	0.080402	0.12771	0.14816	0.16226	0.21472	0.18633	0.21537	0.071799	0.28497
0.063498	0.12084	0.14402	0.1841	0.23672	0.10243	0.28694	0.27008	0.12065	0.10069	0.11509	0.16335	0.15974	0.079269	0.2839	0.16251	0.25432	0.19926	0.149	0.24318	0.073603	0.02929	0.18265	0.20762	0.15593	0.10484	0.1509	0.088628	0.6033	0.35298	0.62423	0.29968	0.27437	0.30252	0.14352	0.15023	0.21334	0.2795	0.1357	0.16186	0.23461	0.10967	0.12878	0.2074	0.24974	0.26762	0.30804	0.17966	0.087908	0.27512
0.043488	0.15659	0.10087	0.093071	0.067356	0.14859	0.022732	0.024794	0.044729	0.014223	0.0082422	0.039557	0.067144	0.017645	0.024726	0.070035	0.024409	0.04582	0.1192	0.046611	0.035546	0.073018	0.018558	0.09378	0.080536	0.067796	0.086276	0.023446	0.10381	0.12791	0.061834	0.032303	0.034983	0.03592	0.070919	0.10588	0.020238	0.045899	0.02619	0.053448	0.067238	0.095608	0.13195	0.070168	0.049983	0.03063	0.020724	0.049629	0.12858	0.020256
0.067688	0.10418	0.14287	0.1525	0.21717	0.092116	0.21303	0.2197	0.10293	0.10225	0.11654	0.17042	0.16409	0.062165	0.21758	0.14333	0.19693	0.17788	0.14588	0.20259	0.0703	0.026749	0.16838	0.1874	0.12924	0.10555	0.14542	0.088206	0.26003	0.20907	0.25835	0.21222	0.21063	0.22721	0.14369	0.12413	0.18097	0.20783	0.13644	0.14704	0.17989	0.083851	0.13317	0.16769	0.21364	0.19957	0.20738	0.1552	0.078375	0.20054
0.11223	0.1281	0.137	0.17911	0.21663	0.087644	0.34375	0.3452	0.15421	0.14238	0.14241	0.21723	0.14866	0.078743	0.2752	0.14344	0.25215	0.19242	0.13892	0.255	0.068001	0.051686	0.18264	0.20317	0.15609	0.12489	0.15116	0.098872	0.26342	0.19697	0.33327	0.27022	0.33475	0.2855	0.13723	0.14837	0.22103	0.25537	0.16001	0.1938	0.21139	0.089802	0.14985	0.20597	0.24596	0.30573	0.34057	0.24515	0.084683	0.35118
0.18899	0.13592	0.1375	0.18653	0.20854	0.08906	0.3379	0.32355	0.13456	0.22783	0.23076	0.2737	0.16786	0.048837	0.27241	0.12965	0.24337	0.16753	0.11919	0.24088	0.066192	0.074633	0.1799	0.17947	0.14386	0.10118	0.12388	0.083756	0.24313	0.16584	0.28626	0.27091	0.29981	0.27953	0.13104	0.14186	0.21659	0.25224	0.20355	0.16916	0.18124	0.099273	0.1789	0.19202	0.2348	0.33221	0.4004	0.2006	0.082311	0.33302
0.10078	0.14581	0.11567	0.15638	0.50837	0.1282	0.13601	0.14344	0.094081	0.061748	0.10358	0.14142	0.22772	0.073054	0.17786	0.15463	0.16406	0.15802	0.48212	0.24195	0.076358	0.02851	0.18026	0.16013	0.14152	0.089005	0.12322	0.13855	0.1706	0.16725	0.15493	0.16341	0.15523	0.16089	0.16503	0.18566	0.15053	0.15367	0.079743	0.10672	0.14649	0.10622	0.11742	0.20268	0.19585	0.16077	0.12406	0.1218	0.12345	0.12142
0.19253	0.10814	0.12485	0.16145	0.20508	0.093881	0.33522	0.32326	0.14119	0.24772	0.24031	0.28203	0.14014	0.051274	0.26485	0.13704	0.23972	0.18008	0.12225	0.25058	0.059268	0.13696	0.16978	0.18228	0.15372	0.10288	0.12109	0.080517	0.24012	0.16711	0.2784	0.26763	0.29982	0.27316	0.12438	0.14259	0.22092	0.2501	0.14447	0.22252	0.1914	0.13961	0.31906	0.19789	0.23598	0.33744	0.38903	0.21246	0.07339	0.31732
0.059162	0.11881	0.10846	0.088656	0.10835	0.042876	0.088603	0.098794	0.08101	0.08233	0.10817	0.12389	0.11788	0.074691	0.14	0.11357	0.098338	0.10136	0.12359	0.086253	0.029318	0.010572	0.54409	0.11364	0.10595	0.096795	0.088639	0.097476	0.085629	0.11822	0.10445	0.10394	0.097366	0.091717	0.094217	0.11118	0.17847	0.10087	0.10458	0.08385	0.10567	0.040478	0.09188	0.109	0.098887	0.083446	0.082959	0.099851	0.047691	0.079383
0.094811	0.17351	0.13311	0.15656	0.22305	0.075241	0.23547	0.23104	0.11965	0.109	0.12122	0.1592	0.14659	0.071171	0.41414	0.14922	0.36026	0.17659	0.15706	0.21694	0.05786	0.021549	0.20846	0.17349	0.13695	0.10368	0.12914	0.10261	0.21765	0.15754	0.24341	0.24322	0.22793	0.23973	0.13871	0.16138	0.24029	0.22852	0.1439	0.14716	0.17735	0.064404	0.11412	0.30996	0.31253	0.34061	0.23072	0.1675	0.066597	0.22394
0.058479	0.071702	0.044887	0.043356	0.03598	0.041586	0.021428	0.0264	0.05758	0.045806	0.040627	0.040391	0.026827	0.067392	0.02377	0.043141	0.019087	0.10035	0.048262	0.046049	0.033075	0.092227	0.025558	0.043525	0.042897	0.032748	0.032467	0.022894	0.032144	0.080566	0.040664	0.025748	0.030661	0.024877	0.037846	0.053923	0.017688	0.025239	0.019713	0.096994	0.087588	0.06693	0.083738	0.047547	0.034487	0.030216	0.092534	0.026851	0.061481	0.021613
0.054866	0.19508	0.17781	0.24273	0.23052	0.1905	0.12045	0.12321	0.10578	0.057319	0.067074	0.1169	0.19485	0.047954	0.12829	0.18447	0.12459	0.17205	0.22764	0.15515	0.13022	0.029061	0.10509	0.24053	0.1572	0.11495	0.15786	0.071678	0.20506	0.23222	0.15936	0.16027	0.14098	0.15682	0.1695	0.18626	0.10404	0.17662	0.086697	0.1433	0.3289	0.18531	0.17507	0.17754	0.16949	0.12329	0.10762	0.15145	0.17084	0.10722
0.063541	0.16202	0.19926	0.22781	0.2675	0.18239	0.18455	0.18511	0.12987	0.099141	0.11122	0.15462	0.20834	0.060221	0.18936	0.19562	0.18405	0.21386	0.2293	0.20069	0.12477	0.033279	0.154	0.25912	0.1771	0.13154	0.18246	0.099533	0.25909	0.26389	0.21308	0.21355	0.21165	0.2226	0.19068	0.18322	0.15715	0.22749	0.12983	0.17893	0.3388	0.1689	0.1733	0.20808	0.23171	0.19698	0.17278	0.19226	0.14242	0.16801
0.13421	0.10653	0.10774	0.1438	0.15619	0.080179	0.21361	0.26434	0.1286	0.13132	0.16513	0.21873	0.12886	0.064066	0.18334	0.13264	0.18163	0.15922	0.12586	0.19923	0.063789	0.044843	0.18271	0.13767	0.15332	0.10932	0.13496	0.10587	0.16075	0.14421	0.17691	0.16767	0.29315	0.17467	0.12299	0.13344	0.1661	0.16901	0.11979	0.15413	0.14759	0.079295	0.11572	0.16109	0.18232	0.20437	0.20419	0.19878	0.099627	0.22608
0.52567	0.17029	0.14147	0.17201	0.19092	0.099147	0.23323	0.27471	0.16097	0.28342	0.26569	0.31284	0.15688	0.065189	0.25321	0.14117	0.21889	0.16671	0.15402	0.21097	0.065671	0.086789	0.18548	0.18332	0.15561	0.12192	0.13813	0.10288	0.21506	0.1686	0.20823	0.20106	0.24998	0.20989	0.12266	0.1635	0.18085	0.19615	0.14962	0.19954	0.17013	0.10334	0.1909	0.2686	0.2662	0.49153	0.29811	0.22168	0.101	0.22548
0.082701	0.11872	0.12219	0.13124	0.1388	0.080628	0.12592	0.13524	0.13877	0.088082	0.13962	0.16153	0.21351	0.042722	0.12544	0.10724	0.13185	0.14559	0.12674	0.14467	0.036817	0.043185	0.12045	0.14243	0.12214	0.13148	0.16237	0.10167	0.12135	0.12472	0.13082	0.12969	0.13728	0.12344	0.11138	0.11934	0.11526	0.12535	0.13244	0.13015	0.12228	0.073992	0.10025	0.12148	0.1332	0.11965	0.12016	0.13888	0.076784	0.11635
0.078001	0.12688	0.15928	0.16155	0.1883	0.11555	0.17196	0.17617	0.15418	0.1176	0.13086	0.17102	0.15448	0.063782	0.16507	0.15682	0.16787	0.24691	0.16767	0.19038	0.10449	0.056758	0.14035	0.16221	0.12744	0.111	0.12855	0.09694	0.19097	0.17805	0.17919	0.18091	0.19415	0.17624	0.11557	0.15281	0.14434	0.19714	0.13769	0.17495	0.19574	0.11529	0.13111	0.17776	0.18513	0.19325	0.16342	0.21502	0.11226	0.15938
0.057879	0.14815	0.30013	0.22117	0.33473	0.17007	0.20885	0.21256	0.10977	0.089533	0.10092	0.1554	0.22685	0.038102	0.22139	0.19077	0.2047	0.23023	0.24262	0.23989	0.12696	0.021864	0.16401	0.30434	0.20251	0.14085	0.18167	0.12756	0.25886	0.24046	0.2398	0.23946	0.21627	0.30454	0.21059	0.1713	0.18175	0.23311	0.14245	0.16019	0.29407	0.14962	0.15878	0.22354	0.32453	0.21921	0.192	0.16172	0.11918	0.19007
0.1038	0.15298	0.13476	0.19182	0.14007	0.090487	0.16024	0.18768	0.12904	0.12318	0.11733	0.16115	0.13491	0.065079	0.11707	0.13097	0.11761	0.14963	0.1174	0.14571	0.094921	0.061928	0.1215	0.14639	0.11134	0.11653	0.10672	0.081592	0.1437	0.15878	0.16578	0.14637	0.16099	0.12893	0.08879	0.15869	0.10947	0.21616	0.1085	0.15137	0.14846	0.10347	0.1611	0.13133	0.13977	0.15144	0.1505	0.29801	0.090036	0.17189
0.099017	0.13401	0.14045	0.20426	0.21594	0.085848	0.32351	0.33276	0.14335	0.12811	0.12736	0.19215	0.14543	0.062237	0.25629	0.13633	0.24402	0.21774	0.13035	0.23005	0.10426	0.046787	0.18568	0.18443	0.1412	0.10331	0.12789	0.088827	0.24996	0.18948	0.32218	0.28975	0.30598	0.27091	0.13572	0.14786	0.21441	0.34628	0.1549	0.1718	0.22038	0.088998	0.14338	0.1998	0.23629	0.29175	0.30701	0.32523	0.07647	0.33913
0.10677	0.15222	0.12478	0.18948	0.18063	0.081993	0.24204	0.26758	0.17072	0.14017	0.13724	0.20538	0.14482	0.080494	0.18718	0.14139	0.19579	0.19383	0.13357	0.2107	0.086678	0.060332	0.1777	0.16465	0.15051	0.11056	0.13034	0.085848	0.19674	0.18473	0.23469	0.20999	0.25928	0.18879	0.12814	0.15375	0.17031	0.29182	0.1446	0.1744	0.18479	0.08768	0.15262	0.18365	0.19036	0.24739	0.23495	0.3126	0.08783	0.25888
0.034945	0.16182	0.30972	0.13629	0.093399	0.11122	0.079281	0.080937	0.067636	0.08976	0.08441	0.097471	0.12704	0.053059	0.073063	0.12418	0.075607	0.083489	0.15623	0.086895	0.063044	0.030814	0.074921	0.11142	0.094682	0.083124	0.079937	0.049601	0.10415	0.15186	0.10042	0.090874	0.09119	0.082181	0.066433	0.11819	0.080851	0.098594	0.088228	0.11534	0.12087	0.11703	0.12383	0.099004	0.084085	0.080306	0.069126	0.099267	0.090281	0.06857
0.078739	0.21949	0.12762	0.14694	0.16379	0.073669	0.099032	0.097299	0.089747	0.075107	0.09375	0.11564	0.13262	0.061046	0.23822	0.16982	0.23547	0.11664	0.15483	0.11033	0.074807	0.017912	0.11002	0.14244	0.1117	0.094186	0.10235	0.070141	0.11338	0.15331	0.11594	0.10596	0.10886	0.11029	0.10544	0.12343	0.10116	0.116	0.092206	0.1072	0.12582	0.078292	0.11947	0.18941	0.18408	0.17208	0.089152	0.11159	0.073602	0.090333
0.58142	0.15768	0.13022	0.12822	0.1327	0.10478	0.21263	0.40636	0.12823	0.21619	0.21407	0.26686	0.11626	0.041711	0.17077	0.11972	0.14918	0.11641	0.11813	0.13389	0.06768	0.10232	0.13821	0.12837	0.10916	0.086519	0.10181	0.076666	0.13833	0.15191	0.13722	0.13	0.21167	0.12551	0.098143	0.13606	0.12346	0.13273	0.10178	0.18702	0.12816	0.10016	0.18829	0.21106	0.17812	0.39197	0.19938	0.20731	0.11256	0.23927
0.098156	0.13823	0.12828	0.18978	0.19367	0.070139	0.34892	0.31759	0.12229	0.1359	0.14139	0.18255	0.16962	0.050144	0.29566	0.11958	0.24448	0.16231	0.11646	0.23533	0.052491	0.05443	0.17493	0.16561	0.12754	0.095758	0.11477	0.077226	0.23914	0.14387	0.30684	0.29147	0.27783	0.29466	0.12003	0.1218	0.22276	0.24894	0.21721	0.14718	0.17402	0.080255	0.15192	0.18322	0.23114	0.30467	0.42512	0.17879	0.067287	0.3579
0.061996	0.1437	0.1699	0.20839	0.23519	0.10263	0.26147	0.24383	0.13704	0.12394	0.12633	0.16929	0.17492	0.14147	0.25569	0.16932	0.22993	0.2038	0.16933	0.23178	0.074268	0.029134	0.18572	0.21769	0.16122	0.122	0.152	0.1015	0.29382	0.50168	0.3238	0.28555	0.2604	0.27693	0.15542	0.15741	0.20386	0.30529	0.1428	0.17991	0.33311	0.11068	0.14511	0.21626	0.23891	0.25297	0.33787	0.20416	0.082253	0.24803
0.064989	0.13036	0.11518	0.14676	0.15174	0.06567	0.15199	0.1592	0.10244	0.080687	0.10564	0.14452	0.13183	0.054662	0.213	0.13725	0.16049	0.14359	0.10893	0.14569	0.061293	0.018689	0.3201	0.13842	0.13268	0.09626	0.10065	0.099792	0.1477	0.13583	0.16002	0.15731	0.1618	0.15438	0.12328	0.14024	0.24722	0.15966	0.10506	0.12928	0.15038	0.062778	0.093298	0.16564	0.15684	0.15698	0.14829	0.13699	0.074808	0.13818
0.074422	0.11833	0.13021	0.17464	0.24241	0.20593	0.29147	0.27744	0.12882	0.098817	0.11507	0.16273	0.15797	0.047186	0.28018	0.13534	0.24504	0.19378	0.14418	0.24257	0.072987	0.036951	0.18492	0.19986	0.14089	0.099158	0.13427	0.086662	0.26688	0.18755	0.29259	0.47642	0.26735	0.30516	0.13486	0.14666	0.22168	0.26503	0.14424	0.17614	0.2056	0.1121	0.13216	0.21176	0.26335	0.27184	0.28055	0.18547	0.090275	0.27291
0.016207	0.12451	0.18159	0.1271	0.24911	0.28686	0.09125	0.094402	0.094925	0.057385	0.070216	0.12013	0.19166	0.025212	0.10574	0.16033	0.10285	0.17943	0.2522	0.11449	0.21141	0.013752	0.087717	0.22595	0.18519	0.1218	0.15817	0.10744	0.11806	0.13125	0.11262	0.21562	0.10127	0.16684	0.20302	0.10886	0.08681	0.11202	0.073309	0.087129	0.18672	0.11559	0.11533	0.11388	0.19937	0.097879	0.081724	0.090034	0.11184	0.077206
0.063842	0.15698	0.16618	0.20825	0.24302	0.29489	0.22181	0.21264	0.14205	0.10646	0.11884	0.1796	0.19246	0.050809	0.21476	0.18561	0.20892	0.21519	0.18114	0.23913	0.11174	0.039847	0.1595	0.24529	0.17698	0.14089	0.1781	0.096162	0.26716	0.23267	0.23684	0.367	0.23891	0.24429	0.17654	0.16612	0.17505	0.23268	0.12669	0.17741	0.21174	0.15949	0.14896	0.22074	0.23997	0.22494	0.21203	0.19422	0.12019	0.20589
0.024835	0.18988	0.053021	0.25001	0.059122	0.035357	0.057024	0.05086	0.19153	0.019562	0.048036	0.068699	0.062442	0.041936	0.055318	0.069658	0.061037	0.046665	0.082766	0.031784	0.029864	0.044575	0.056807	0.04682	0.039471	0.044762	0.030002	0.021886	0.060625	0.090251	0.079779	0.073391	0.052006	0.051932	0.03546	0.046713	0.057534	0.082281	0.045694	0.053412	0.077995	0.057185	0.042164	0.057343	0.039173	0.043706	0.052569	0.13657	0.035262	0.052273
0.059351	0.080589	0.067445	0.040697	0.031009	0.14912	0.027518	0.028676	0.057926	0.038824	0.037366	0.040134	0.033799	0.02678	0.021001	0.04257	0.020204	0.032378	0.031158	0.04191	0.0080631	0.051221	0.02109	0.051185	0.057884	0.061236	0.021839	0.036331	0.029307	0.037329	0.020953	0.019117	0.030804	0.026168	0.026825	0.089073	0.017549	0.022087	0.049051	0.096568	0.034478	0.026713	0.13374	0.09982	0.04389	0.040017	0.022423	0.048397	0.14469	0.021189
0.14846	0.14292	0.15493	0.16292	0.17553	0.14397	0.16138	0.18394	0.16599	0.16337	0.15868	0.20019	0.15094	0.050675	0.13759	0.13484	0.134	0.15193	0.13905	0.16985	0.10561	0.46667	0.12609	0.17748	0.11958	0.10044	0.12428	0.089485	0.15518	0.17294	0.14995	0.14058	0.18254	0.14696	0.11663	0.18992	0.12834	0.15139	0.13908	0.30432	0.16208	0.12928	0.3243	0.14638	0.16989	0.19319	0.21856	0.21089	0.14843	0.15265
0.069303	0.18976	0.17488	0.20859	0.20001	0.1417	0.11728	0.12809	0.10896	0.088563	0.13483	0.15443	0.27961	0.039645	0.12225	0.15896	0.12335	0.17073	0.19514	0.14823	0.10834	0.034773	0.13666	0.20784	0.14174	0.14997	0.17682	0.083544	0.1526	0.17149	0.13955	0.13809	0.12781	0.14633	0.17548	0.15472	0.10449	0.14389	0.16445	0.1248	0.16622	0.12008	0.1494	0.14261	0.16311	0.11781	0.10733	0.12902	0.13009	0.10226
0.10186	0.12919	0.13551	0.18778	0.34809	0.16494	0.21431	0.21675	0.13587	0.08326	0.10126	0.1568	0.19598	0.070551	0.22122	0.14901	0.21309	0.20977	0.26816	0.27271	0.097027	0.052327	0.16817	0.30545	0.24544	0.13478	0.17127	0.25186	0.23381	0.18063	0.22539	0.22366	0.23189	0.33961	0.26501	0.20772	0.17234	0.21608	0.12445	0.16666	0.27437	0.13992	0.15089	0.25118	0.38792	0.22501	0.2048	0.18373	0.14075	0.19513
0.059612	0.095789	0.084708	0.12727	0.14268	0.055807	0.14126	0.1455	0.096769	0.091002	0.098804	0.13045	0.11565	0.042044	0.14986	0.10987	0.15853	0.12153	0.11182	0.1504	0.051929	0.023501	0.11887	0.12406	0.098369	0.085229	0.093258	0.071822	0.1323	0.11423	0.15082	0.14527	0.15439	0.14632	0.088058	0.12587	0.13181	0.14296	0.10087	0.11171	0.14087	0.063802	0.086532	0.14843	0.15309	0.14623	0.1348	0.12472	0.048966	0.13118
0.016834	0.071743	0.092053	0.067335	0.069927	0.039565	0.048486	0.047612	0.061114	0.064377	0.067657	0.08059	0.085095	0.09157	0.049049	0.088277	0.05286	0.056748	0.088463	0.056233	0.045162	0.053092	0.051192	0.056346	0.043806	0.047705	0.024138	0.13768	0.049319	0.081983	0.065342	0.056562	0.047513	0.052286	0.099291	0.087211	0.049524	0.05668	0.03388	0.058199	0.085211	0.036019	0.053433	0.038769	0.04435	0.035921	0.041969	0.058766	0.045947	0.042299
0.17303	0.11545	0.12219	0.15936	0.17657	0.082241	0.32655	0.38162	0.16331	0.16431	0.15426	0.24967	0.13408	0.067261	0.22423	0.13296	0.22046	0.1658	0.10883	0.23052	0.059646	0.077319	0.18727	0.17861	0.14871	0.10889	0.12177	0.088803	0.21132	0.16958	0.2329	0.22432	0.44751	0.21745	0.11659	0.13404	0.2036	0.22145	0.16239	0.19718	0.19295	0.085043	0.17492	0.19292	0.22058	0.29243	0.32094	0.25547	0.084899	0.35725
0.11665	0.13069	0.1332	0.1764	0.19307	0.097847	0.27206	0.29586	0.15901	0.14479	0.14343	0.22505	0.1522	0.068054	0.20746	0.13862	0.21105	0.19283	0.13492	0.22038	0.079627	0.064704	0.15992	0.18321	0.15091	0.11174	0.13382	0.10043	0.2214	0.18071	0.22351	0.2094	0.28074	0.2183	0.13732	0.15772	0.18838	0.22042	0.14501	0.18845	0.18867	0.11552	0.15228	0.18865	0.2131	0.26963	0.25126	0.25374	0.095509	0.27411
0.033766	0.13737	0.13657	0.13022	0.099158	0.21757	0.037326	0.040998	0.052961	0.032794	0.04494	0.055194	0.096188	0.0016903	0.038647	0.077875	0.035836	0.091059	0.11981	0.076874	0.12872	0.040687	0.045934	0.10585	0.088297	0.075888	0.090725	0.048572	0.082768	0.10482	0.068388	0.20156	0.050817	0.054071	0.10004	0.14643	0.034363	0.11996	0.046744	0.084452	0.089879	0.1091	0.14436	0.082824	0.082045	0.057986	0.034493	0.061129	0.11374	0.032401
0.12137	0.069022	0.059031	0.057569	0.064001	0.058106	0.088337	0.096563	0.099717	0.12684	0.11902	0.13958	0.04373	0.030038	0.060951	0.041503	0.058634	0.059189	0.047245	0.094793	0.043014	0.091954	0.058982	0.067632	0.06427	0.067861	0.067356	0.052672	0.058713	0.062139	0.051691	0.051023	0.098097	0.059962	0.035011	0.09696	0.047297	0.05452	0.045617	0.13841	0.12708	0.052423	0.1326	0.08852	0.082919	0.12942	0.15462	0.11982	0.063892	0.086583
0.13482	0.11495	0.11884	0.16505	0.19512	0.090699	0.36965	0.37445	0.14733	0.13744	0.13518	0.22124	0.13146	0.053113	0.26021	0.14334	0.24386	0.17482	0.12441	0.23604	0.065647	0.06453	0.1809	0.17737	0.13292	0.10178	0.12156	0.0797	0.24535	0.17289	0.27983	0.26027	0.34804	0.26738	0.1196	0.1379	0.21604	0.25522	0.15463	0.17745	0.18779	0.10127	0.15	0.19058	0.22176	0.3153	0.32743	0.26166	0.082472	0.38765
0.11224	0.13069	0.11448	0.16034	0.15107	0.079294	0.20387	0.23118	0.15014	0.13211	0.14417	0.19116	0.12411	0.085389	0.15933	0.12624	0.16704	0.13931	0.11675	0.18139	0.068005	0.059814	0.14794	0.15213	0.13866	0.10731	0.12352	0.085472	0.16935	0.16999	0.21045	0.16474	0.22376	0.15648	0.10532	0.15132	0.15229	0.17877	0.13886	0.17525	0.16354	0.081065	0.13591	0.15608	0.15949	0.21698	0.20824	0.24708	0.085383	0.2169
0.13039	0.19469	0.18249	0.26697	0.20273	0.12903	0.22216	0.23778	0.27543	0.13524	0.13312	0.20925	0.15926	0.080017	0.15916	0.16455	0.15709	0.17516	0.18078	0.19251	0.11381	0.077995	0.14146	0.19769	0.1507	0.11619	0.13202	0.082956	0.20346	0.22126	0.18568	0.17917	0.24555	0.17335	0.13508	0.17871	0.13949	0.19471	0.135	0.18774	0.20204	0.15953	0.17901	0.19515	0.18542	0.20548	0.1955	0.35846	0.14291	0.2293
0.13297	0.12082	0.12679	0.15423	0.15673	0.085358	0.22495	0.24584	0.17271	0.13529	0.14554	0.21208	0.12664	0.064077	0.16281	0.11587	0.16135	0.15339	0.10715	0.18187	0.07177	0.08818	0.135	0.15999	0.12698	0.10138	0.11164	0.081197	0.17019	0.17222	0.2321	0.15936	0.2396	0.16452	0.10955	0.15754	0.15324	0.17135	0.13586	0.19263	0.17883	0.10246	0.1441	0.16406	0.16455	0.21765	0.22456	0.23758	0.10352	0.22605
0.12059	0.13996	0.18458	0.1806	0.13707	0.13374	0.12049	0.11796	0.17422	0.11712	0.12079	0.15961	0.12531	0.079527	0.10791	0.13925	0.11167	0.1244	0.14669	0.11978	0.092046	0.086891	0.09795	0.14897	0.13704	0.1405	0.11515	0.074336	0.13944	0.17296	0.12644	0.12164	0.12781	0.11258	0.10782	0.14425	0.10052	0.13003	0.11511	0.16382	0.15383	0.11535	0.16785	0.12224	0.12592	0.11889	0.10853	0.1796	0.11009	0.10551
0.048729	0.11467	0.099422	0.13009	0.17373	0.048135	0.28227	0.25351	0.10029	0.090545	0.10395	0.13371	0.11522	0.053761	0.34037	0.11434	0.25506	0.15254	0.10325	0.19232	0.037395	0.018209	0.32196	0.14116	0.11569	0.08418	0.10425	0.086014	0.2085	0.12982	0.2877	0.2743	0.23703	0.26287	0.11714	0.11283	0.31979	0.23313	0.12392	0.11856	0.15837	0.057659	0.090513	0.1697	0.20755	0.23155	0.28978	0.13679	0.047764	0.29231
0.067139	0.14748	0.13217	0.12459	0.11462	0.10812	0.084361	0.085024	0.12437	0.079845	0.091235	0.12553	0.11084	0.15199	0.084007	0.14981	0.08226	0.099618	0.13487	0.092887	0.074878	0.079534	0.072869	0.13577	0.11987	0.15247	0.11846	0.061691	0.10214	0.20904	0.19358	0.094963	0.088834	0.08991	0.10095	0.14365	0.074121	0.098981	0.064889	0.10612	0.19706	0.09316	0.14383	0.10767	0.096883	0.079512	0.19468	0.12247	0.13226	0.075903
0.060006	0.13077	0.16001	0.21307	0.25348	0.11463	0.24773	0.23906	0.13971	0.1107	0.11671	0.1767	0.17419	0.1506	0.24264	0.1685	0.23693	0.21823	0.17581	0.23662	0.097281	0.031819	0.17174	0.23363	0.17005	0.1159	0.16433	0.095071	0.29094	0.32095	0.38318	0.28059	0.26248	0.26737	0.1779	0.15278	0.19772	0.29927	0.15373	0.16732	0.33353	0.14269	0.14022	0.21539	0.24113	0.25022	0.35644	0.21019	0.10096	0.23979
0.060057	0.17995	0.1412	0.25379	0.26762	0.14276	0.23675	0.23045	0.12929	0.090173	0.10717	0.15431	0.19919	0.077917	0.25579	0.16782	0.23424	0.22978	0.19316	0.2579	0.097933	0.028999	0.18715	0.22769	0.15917	0.10327	0.1542	0.18235	0.28491	0.26466	0.26996	0.26518	0.2405	0.28145	0.21786	0.19228	0.19153	0.27521	0.12649	0.15832	0.23226	0.13197	0.12802	0.21502	0.26108	0.23429	0.23367	0.18585	0.12082	0.22353
0.10449	0.1785	0.17243	0.23808	0.17686	0.1169	0.16331	0.18049	0.15263	0.12279	0.12657	0.17608	0.15463	0.093778	0.12938	0.14238	0.12738	0.17487	0.1654	0.16718	0.12496	0.06278	0.11277	0.1773	0.13713	0.13999	0.12798	0.095023	0.19209	0.24737	0.19465	0.17648	0.17777	0.14545	0.12385	0.16859	0.12035	0.25768	0.11258	0.17807	0.21034	0.1213	0.1812	0.17416	0.15648	0.16347	0.15468	0.39903	0.12284	0.16724
0.063959	0.18749	0.22399	0.2381	0.18327	0.15027	0.12755	0.12377	0.12921	0.089914	0.091447	0.12958	0.15806	0.074716	0.12715	0.1626	0.13124	0.16416	0.15741	0.14548	0.2062	0.042762	0.10992	0.19587	0.13312	0.1194	0.12859	0.07675	0.37017	0.3395	0.49495	0.17466	0.14391	0.14707	0.13775	0.16801	0.11607	0.34837	0.1161	0.15606	0.31257	0.12311	0.15939	0.15881	0.15549	0.14717	0.13143	0.19163	0.10641	0.11518
0.17615	0.12648	0.14336	0.19678	0.2069	0.12383	0.27049	0.27036	0.1473	0.21088	0.21511	0.262	0.14741	0.13875	0.20633	0.14087	0.19882	0.17758	0.13296	0.22621	0.084462	0.13196	0.16897	0.19118	0.15687	0.11064	0.13456	0.086935	0.22969	0.28185	0.25806	0.2254	0.27694	0.22743	0.12863	0.16036	0.17953	0.22379	0.14909	0.19315	0.28787	0.12904	0.26001	0.19971	0.22713	0.34546	0.47685	0.24074	0.10218	0.25739
0.098774	0.11686	0.13913	0.17284	0.20528	0.14896	0.29651	0.29183	0.15568	0.15201	0.15106	0.20269	0.14297	0.062079	0.24838	0.13668	0.23329	0.1948	0.14506	0.23304	0.067485	0.050127	0.20105	0.19338	0.15936	0.10366	0.12967	0.098193	0.24184	0.17402	0.25726	0.36515	0.28849	0.24879	0.1369	0.14426	0.22948	0.23758	0.17089	0.19304	0.19283	0.10382	0.1713	0.19813	0.23492	0.313	0.34445	0.22189	0.084152	0.28581
0.14651	0.19646	0.14961	0.16964	0.21872	0.22145	0.16166	0.16377	0.12111	0.10573	0.091006	0.15309	0.17871	0.044251	0.22256	0.16267	0.30157	0.16666	0.19912	0.18221	0.086847	0.056738	0.14383	0.19112	0.13293	0.10699	0.12443	0.072843	0.18129	0.18659	0.17306	0.16894	0.18525	0.17493	0.13661	0.1956	0.14083	0.16643	0.11035	0.15347	0.17122	0.13589	0.16973	0.44274	0.27276	0.25096	0.1509	0.16222	0.27553	0.14378
0.080069	0.15399	0.14437	0.14683	0.13231	0.18309	0.093578	0.094512	0.11933	0.060938	0.093937	0.1151	0.11036	0.059459	0.086569	0.13293	0.084738	0.10379	0.1588	0.091446	0.10442	0.16751	0.088906	0.11505	0.11609	0.075	0.084288	0.070391	0.12259	0.157	0.10822	0.10967	0.10394	0.098315	0.11131	0.18919	0.086115	0.11296	0.079005	0.26674	0.147	0.17857	0.21129	0.11454	0.11004	0.095906	0.078812	0.1242	0.16907	0.078637
0.10508	0.10074	0.12288	0.15857	0.21784	0.094252	0.33083	0.32157	0.13022	0.13416	0.14202	0.18654	0.13855	0.037938	0.27489	0.12414	0.2427	0.17742	0.12591	0.24592	0.065786	0.17249	0.17039	0.18457	0.13284	0.095465	0.12213	0.077239	0.25103	0.17097	0.28895	0.27462	0.28946	0.28597	0.13512	0.13279	0.21543	0.25265	0.13988	0.24719	0.19098	0.13062	0.27452	0.19355	0.24462	0.32104	0.38914	0.20176	0.079369	0.32979
0.086709	0.16262	0.12111	0.14156	0.29284	0.077166	0.27631	0.25548	0.10799	0.09311	0.10115	0.14188	0.14702	0.055043	0.38161	0.13113	0.30023	0.18241	0.1997	0.20884	0.061296	0.020907	0.17463	0.23747	0.19505	0.12354	0.14759	0.12625	0.22625	0.14933	0.29028	0.28598	0.2421	0.36954	0.16782	0.12059	0.21326	0.24266	0.12766	0.13169	0.23707	0.070101	0.10373	0.30799	0.56389	0.37214	0.27878	0.15323	0.057813	0.27825
0.097518	0.15876	0.087072	0.097103	0.11877	0.060536	0.080491	0.081681	0.076283	0.066512	0.088783	0.10252	0.10751	0.062303	0.25574	0.12028	0.17191	0.084867	0.11806	0.11632	0.035481	0.019663	0.086255	0.079568	0.083655	0.064313	0.060032	0.070483	0.0878	0.10318	0.097119	0.089453	0.088477	0.081007	0.074	0.16316	0.088926	0.096499	0.072437	0.081887	0.10458	0.06385	0.087636	0.18822	0.16308	0.17535	0.072323	0.095043	0.042567	0.07099
0.21049	0.19732	0.19553	0.20163	0.14532	0.099538	0.16768	0.18633	0.17301	0.29504	0.27814	0.31383	0.16793	0.086378	0.13499	0.14843	0.13755	0.1367	0.14214	0.16336	0.073692	0.1067	0.11864	0.14353	0.14641	0.14299	0.12393	0.099121	0.13921	0.14671	0.14502	0.13548	0.18085	0.1376	0.11056	0.17414	0.12825	0.13326	0.22573	0.21001	0.14177	0.10873	0.23292	0.14828	0.1606	0.21262	0.22497	0.18912	0.088745	0.1554
0.22392	0.10527	0.12568	0.16864	0.20101	0.10413	0.28084	0.30431	0.15063	0.28108	0.25976	0.30855	0.14108	0.05102	0.23408	0.12527	0.21846	0.17041	0.13233	0.24181	0.068209	0.095686	0.16944	0.17989	0.14321	0.11243	0.13265	0.082491	0.22757	0.17358	0.24164	0.22715	0.28618	0.24513	0.11633	0.14056	0.19412	0.22414	0.1382	0.1915	0.17344	0.11501	0.19264	0.20048	0.22766	0.31463	0.35256	0.22518	0.093598	0.27708
0.13574	0.12336	0.11684	0.1111	0.10272	0.11504	0.11675	0.12317	0.14548	0.1464	0.15243	0.17827	0.1058	0.072457	0.093421	0.12253	0.091759	0.10317	0.11714	0.12025	0.048963	0.15239	0.093919	0.10881	0.1158	0.13652	0.092391	0.081893	0.10593	0.13666	0.11119	0.10143	0.12121	0.091638	0.073931	0.13542	0.089586	0.10631	0.07124	0.16565	0.20498	0.083241	0.2029	0.11504	0.11011	0.14059	0.18077	0.17126	0.12447	0.11152
0.10874	0.15981	0.11549	0.10301	0.10979	0.059108	0.095465	0.10083	0.077444	0.075226	0.089954	0.1301	0.10411	0.041061	0.22173	0.11383	0.17135	0.14741	0.095185	0.093918	0.037583	0.021126	0.19164	0.11129	0.11027	0.077962	0.071667	0.062301	0.094997	0.1183	0.10657	0.10055	0.093222	0.089521	0.087018	0.12349	0.19969	0.10767	0.090286	0.10763	0.11854	0.070355	0.09804	0.21849	0.16176	0.19009	0.086947	0.10368	0.051287	0.084467
0.033455	0.13814	0.093417	0.15942	0.099173	0.11239	0.069575	0.06749	0.076333	0.038875	0.060505	0.078871	0.11433	0.057287	0.070972	0.10551	0.083789	0.080718	0.12704	0.074167	0.072618	0.036826	0.066339	0.1076	0.089025	0.076648	0.076379	0.032302	0.10353	0.13272	0.097725	0.098754	0.079495	0.080185	0.067284	0.093147	0.064935	0.10144	0.054723	0.069795	0.11236	0.10144	0.10107	0.098048	0.083371	0.069954	0.063774	0.10226	0.10217	0.061211
0.049168	0.16969	0.17769	0.26216	0.19987	0.2267	0.15274	0.15909	0.11791	0.076785	0.10337	0.13378	0.14868	0.053958	0.14634	0.15659	0.15361	0.17362	0.16595	0.16316	0.11133	0.028693	0.14447	0.20754	0.15161	0.098638	0.1273	0.067532	0.22086	0.27135	0.19195	0.28238	0.16255	0.17531	0.13363	0.16474	0.13754	0.21168	0.12098	0.1586	0.24137	0.13369	0.12793	0.15859	0.17432	0.1676	0.1472	0.1628	0.11381	0.13842
0.12294	0.14763	0.149	0.20877	0.20553	0.11306	0.27657	0.28993	0.14179	0.15233	0.15211	0.205	0.2114	0.047339	0.22567	0.1336	0.20535	0.1791	0.1153	0.23275	0.072183	0.078583	0.16034	0.18524	0.13818	0.096109	0.11862	0.084343	0.22624	0.18626	0.23646	0.23232	0.28179	0.23451	0.12103	0.15105	0.19199	0.21825	0.19579	0.21048	0.19398	0.11278	0.19036	0.20082	0.22984	0.29897	0.33269	0.22658	0.10084	0.26266
0.1348	0.18471	0.2092	0.23762	0.1759	0.16329	0.19444	0.20482	0.16542	0.15655	0.14012	0.18355	0.15833	0.041806	0.15337	0.14961	0.15384	0.15652	0.12774	0.18717	0.080035	0.09232	0.12185	0.18977	0.15989	0.11787	0.12984	0.081409	0.18624	0.21782	0.17619	0.17353	0.20501	0.16166	0.12351	0.19223	0.14271	0.17692	0.20068	0.23878	0.19546	0.14234	0.21157	0.18359	0.17844	0.23312	0.24507	0.23152	0.12377	0.17781
0.0091171	0.018774	0.006392	0.011293	0.010598	0.0041137	0.0045469	0.006619	0.0030811	0.011685	0.0041571	0.013643	0.013919	0.029996	0.0054564	0.093615	0.03748	0.0047097	0.010269	0.0079828	0.0037603	0.028629	0.004411	0.016456	0.023117	0.019954	0.03752	0.0033449	0.0065658	0.0044267	0.0037984	0.0036169	0.0072393	0.0075644	0.0090094	0.0031453	0.002676	0.0042766	0.0048642	0.0124	0.0050181	0.0096168	0.0066096	0.0078681	0.0072331	0.0053669	0.0044216	0.0048336	0.01612	0.0042939
0.073067	0.12987	0.16321	0.18276	0.4857	0.14596	0.22199	0.22648	0.13281	0.10805	0.11824	0.17182	0.20548	0.048241	0.24462	0.18683	0.22779	0.23764	0.39474	0.25028	0.13328	0.034339	0.18472	0.49788	0.40983	0.22037	0.26252	0.18853	0.25689	0.1955	0.24233	0.2395	0.23655	0.53353	0.2751	0.15457	0.18484	0.23692	0.12745	0.15868	0.38344	0.13142	0.14205	0.22802	0.52102	0.23482	0.22009	0.17652	0.11498	0.20954
0.071386	0.13709	0.19388	0.215	0.195	0.14656	0.16215	0.16165	0.14166	0.096792	0.10599	0.13178	0.16499	0.10973	0.15756	0.15146	0.16166	0.18081	0.15214	0.19227	0.097601	0.035229	0.13905	0.20267	0.14435	0.11964	0.13469	0.091839	0.21318	0.25352	0.20987	0.19083	0.17347	0.17473	0.13053	0.1842	0.15307	0.22811	0.14453	0.18693	0.27303	0.12429	0.15568	0.18657	0.18037	0.1742	0.20916	0.18494	0.10453	0.14687
0.11077	0.20174	0.13822	0.22482	0.19203	0.13654	0.15262	0.16601	0.15538	0.10542	0.12731	0.16789	0.14458	0.09118	0.11072	0.13615	0.10673	0.1757	0.17402	0.14112	0.1012	0.072332	0.11077	0.18509	0.15509	0.13926	0.1391	0.10818	0.15488	0.1818	0.16095	0.14796	0.16181	0.16234	0.10774	0.15848	0.10043	0.20537	0.097822	0.1641	0.19804	0.11948	0.16878	0.15157	0.18989	0.14138	0.12899	0.35452	0.15764	0.15664
0.076622	0.16897	0.15607	0.19735	0.23437	0.35786	0.14836	0.15509	0.11023	0.069271	0.095355	0.15602	0.21172	0.030578	0.16034	0.18019	0.15483	0.19198	0.1996	0.19487	0.11135	0.046809	0.13054	0.2276	0.16341	0.13349	0.1679	0.094598	0.19092	0.20395	0.17166	0.16931	0.17288	0.18636	0.16261	0.17443	0.13467	0.17829	0.08452	0.14927	0.18831	0.18937	0.16154	0.36165	0.19965	0.1537	0.13867	0.14847	0.47226	0.1302
[truncated: 286 more columns]
