# Supplementary material for: Heterogeneous Graph Convolutional Networks and Matrix Completion for miRNA-Disease Association Prediction
Source: Front Bioeng Biotechnol. 2020 Aug 20;8:901. doi: 10.3389/fbioe.2020.00901 (PMC7468400; doi:10.3389/fbioe.2020.00901)
Supplement: Supplementary file 1 [file Data_Sheet_1.ZIP › data and code/DMA-master/data/RSmat.txt]

1	0.835	0.835	0.71329	0.72699	0.75045	0.69268	0.73942	0.72442	0.44318	0.48938	0.48996	0	0.46062	0.44717	0.43449	0.43449	0	0.47497	0.45501	0.43463	0.42543	0.41759	0.41759	0.44006	0	0.4584	0.4258	0.45012	0	0.42205	0.37928	0.42742	0.46283	0.32845	0	0.46511	0.46511	0.42994	0.34243	0.42427	0.55759	0.44763	0.45804	0.46162	0.37928	0.37928	0.38868	0.38868	0
0.835	1	0.86804	0.71329	0.72699	0.73545	0.69268	0.75746	0.74464	0.44318	0.50885	0.48996	0	0.46062	0.44717	0.47324	0.47323	0	0.47497	0.45501	0.43463	0.42543	0.43017	0.4302	0.44006	0	0.46485	0.4258	0.45012	0	0.42205	0.37928	0.42742	0.46283	0.32845	0	0.47205	0.47246	0.42994	0.34243	0.42427	0.55759	0.44763	0.45804	0.46162	0.38602	0.39864	0.38905	0.38868	0
0.835	0.86804	1	0.72829	0.72699	0.73545	0.69268	0.8521	0.82797	0.44318	0.50911	0.48996	0	0.46062	0.44717	0.43642	0.43642	0	0.47497	0.45501	0.43463	0.42543	0.41778	0.4178	0.44006	0	0.46169	0.4258	0.45012	0	0.42205	0.37928	0.42742	0.46283	0.32845	0	0.4718	0.47457	0.42994	0.34243	0.42427	0.55759	0.44763	0.45804	0.46162	0.40736	0.3923	0.38956	0.38868	0
0.71329	0.71329	0.72829	1	0.72947	0.73064	0.6982	0.71086	0.71086	0.44588	0.46274	0.47112	0	0.44369	0.44402	0.40325	0.40325	0	0.4693	0.41439	0.42283	0.38799	0.45665	0.45665	0.39652	0	0.45875	0.39683	0.45384	0.29175	0.44019	0.43019	0.39643	0.41819	0.3178	0	0.43658	0.43658	0.40572	0.2943	0.39453	0.56403	0.43166	0.45656	0.44382	0.43019	0.43019	0.38052	0.38052	0
0.72699	0.72699	0.72699	0.72947	1	0.73707	0.7142	0.71356	0.71356	0.42997	0.43586	0.44783	0	0.4363	0.4244	0.41598	0.41598	0	0.4394	0.40477	0.43619	0.41084	0.39863	0.39863	0.43633	0	0.43967	0.39126	0.44538	0.32673	0.42288	0.40866	0.43774	0.41394	0.33732	0	0.44719	0.44719	0.38706	0.2978	0.39443	0.55338	0.4187	0.48249	0.44532	0.40866	0.40866	0.37959	0.37959	0
0.75045	0.73545	0.73545	0.73064	0.73707	1	0.71751	0.75023	0.75023	0.44275	0.46157	0.46393	0	0.46196	0.44471	0.41697	0.41697	0	0.45761	0.38911	0.43532	0.40446	0.43428	0.43428	0.41561	0	0.46388	0.42426	0.46885	0	0.39708	0.3774	0.4091	0.42129	0.34468	0	0.45696	0.45696	0.42814	0.32879	0.42829	0.56033	0.43952	0.46022	0.46855	0.3774	0.3774	0.35632	0.35632	0
0.69268	0.69268	0.69268	0.6982	0.7142	0.71751	1	0.74623	0.74623	0.40211	0.41999	0.44239	0	0.44629	0.44291	0.42888	0.42888	0	0.42801	0.40098	0.42239	0.42507	0.40767	0.40767	0.41337	0	0.41156	0.41046	0.43785	0.2848	0.40376	0.3755	0.41183	0.39789	0.31892	0	0.43757	0.43757	0.37079	0.29074	0.36639	0.52662	0.393	0.4395	0.4183	0.3755	0.3755	0.398	0.398	0
0.73942	0.75746	0.8521	0.71086	0.71356	0.75023	0.74623	1	0.93855	0.40621	0.45406	0.44364	0	0.45572	0.44314	0.41631	0.41631	0	0.44163	0.38753	0.41869	0.40883	0.42663	0.42665	0.40454	0	0.44757	0.4235	0.44189	0	0.41665	0.36868	0.36199	0.39985	0.31924	0	0.43661	0.43938	0.40139	0.31948	0.38474	0.55919	0.39049	0.42892	0.43697	0.39676	0.38169	0.39868	0.3978	0
0.72442	0.74464	0.79603	0.71086	0.71356	0.75023	0.74623	0.90661	1	0.40621	0.45934	0.44364	0	0.45572	0.44314	0.41623	0.41623	0	0.44163	0.38753	0.41869	0.40883	0.42655	0.42656	0.40454	0	0.44748	0.4235	0.44189	0	0.41665	0.36868	0.36199	0.39985	0.31924	0	0.4306	0.43489	0.40139	0.31948	0.38474	0.57419	0.39049	0.42892	0.43697	0.37014	0.37549	0.3984	0.3978	0
0.44318	0.44318	0.44318	0.44588	0.42997	0.44275	0.40211	0.40621	0.40621	1	0.68394	0.47839	0	0.51211	0.4952	0.46949	0.46949	0	0.50262	0.44974	0.39789	0.32819	0.46987	0.46987	0.37271	0	0.40577	0.33923	0.41315	0	0.43044	0.45347	0.3483	0.4241	0.29195	0	0.49342	0.49342	0.38937	0	0.40008	0.33511	0.40611	0.38551	0.44852	0.45347	0.45347	0.34034	0.34034	0
0.48938	0.50885	0.49341	0.46274	0.43586	0.46157	0.41999	0.43835	0.44171	0.68394	1	0.50643	0	0.48636	0.48738	0.49842	0.49686	0	0.50311	0.46172	0.44918	0.34342	0.46538	0.46541	0.37166	0	0.44547	0.38342	0.42539	0	0.44657	0.44152	0.41179	0.41953	0.29535	0	0.47718	0.48138	0.42915	0	0.43509	0.31468	0.37576	0.39102	0.44209	0.45999	0.45411	0.40567	0.37602	0
0.48996	0.48996	0.48996	0.47112	0.44783	0.46393	0.44239	0.44364	0.44364	0.47839	0.50643	1	0	0.63373	0.58256	0.59309	0.57809	0	0.64772	0.47603	0.43416	0.35119	0.46695	0.46695	0.38274	0	0.43334	0.40283	0.4393	0	0.44907	0.47476	0.40141	0.42512	0.31002	0	0.58303	0.56803	0.44585	0	0.42284	0.33951	0.3791	0.41812	0.45961	0.47476	0.47476	0.40719	0.40719	0
0	0	0	0	0	0	0	0	0	0	0	0	1	0	0	0	0	0.47943	0	0	0	0	0	0	0	0	0	0	0	0	0	0	0	0	0	0	0	0	0	0	0	0	0	0	0	0	0	0	0	0
0.46062	0.46062	0.46062	0.44369	0.4363	0.46196	0.44629	0.45572	0.45572	0.51211	0.48636	0.63373	0	1	0.62375	0.61822	0.60322	0	0.74641	0.42743	0.41975	0.35285	0.49976	0.49976	0.41884	0	0.43307	0.41955	0.4644	0	0.44418	0.42771	0.38651	0.43812	0.32779	0	0.61395	0.59895	0.6027	0.29471	0.41681	0.3575	0.38338	0.3973	0.49201	0.42771	0.42771	0.3797	0.3797	0
0.44717	0.44717	0.44717	0.44402	0.4244	0.44471	0.44291	0.44314	0.44314	0.4952	0.48738	0.58256	0	0.62375	1	0.75367	0.73867	0	0.58501	0.41423	0.45247	0.33348	0.48817	0.48817	0.36994	0	0.44665	0.40667	0.46642	0	0.43051	0.43249	0.37053	0.40734	0.32984	0	0.60359	0.58859	0.45537	0	0.41496	0.37126	0.39311	0.3967	0.44656	0.43249	0.43249	0.37244	0.37244	0
0.43449	0.47324	0.43595	0.40325	0.41598	0.41697	0.42888	0.41585	0.41641	0.46949	0.51666	0.59309	0	0.61822	0.75367	1	0.98102	0	0.55953	0.42607	0.44105	0.34161	0.44975	0.44977	0.37347	0	0.4082	0.37563	0.41632	0	0.46101	0.44789	0.44825	0.40862	0.29669	0	0.61992	0.59986	0.41716	0	0.39778	0.31875	0.3512	0.3696	0.43779	0.45766	0.47263	0.38548	0.37001	0
0.43449	0.47323	0.43595	0.40325	0.41598	0.41697	0.42888	0.41584	0.41641	0.46949	0.5109	0.57809	0	0.60322	0.73867	0.98091	1	0	0.55953	0.42607	0.44105	0.34161	0.44975	0.44977	0.37347	0	0.4082	0.37563	0.41632	0	0.46101	0.44789	0.44825	0.40862	0.29669	0	0.60492	0.61486	0.41716	0	0.39778	0.31875	0.3512	0.3696	0.43779	0.45765	0.47262	0.38547	0.37001	0
0	0	0	0	0	0	0	0	0	0	0	0	0.47943	0	0	0	0	1	0	0	0	0	0	0	0	0	0	0	0	0	0	0	0	0	0	0	0	0	0	0	0	0	0	0	0	0	0	0	0	0
0.47497	0.47497	0.47497	0.4693	0.4394	0.45761	0.42801	0.44163	0.44163	0.50262	0.50311	0.64772	0	0.74641	0.58501	0.55953	0.55953	0	1	0.48083	0.42064	0.3494	0.4925	0.4925	0.38986	0	0.43345	0.37637	0.44263	0	0.45291	0.47264	0.38878	0.45777	0.29853	0	0.5897	0.5747	0.57285	0	0.41597	0.34861	0.3745	0.42125	0.46561	0.47264	0.47264	0.41754	0.41754	0
0.45501	0.45501	0.45501	0.41439	0.40477	0.38911	0.40098	0.38753	0.38753	0.44974	0.46172	0.47603	0	0.42743	0.41423	0.42607	0.42607	0	0.48083	1	0.35308	0.34557	0.43026	0.43026	0.33803	0	0.37278	0.35031	0.37711	0	0.47075	0.47263	0.38742	0.44334	0	0	0.45113	0.45113	0.32723	0	0.32909	0	0.32496	0.36221	0.38099	0.47263	0.47263	0.36173	0.36173	0
0.43463	0.43463	0.43463	0.42283	0.43619	0.43532	0.42239	0.41869	0.41869	0.39789	0.44918	0.43416	0	0.41975	0.45247	0.44105	0.44105	0	0.42064	0.35308	1	0.35027	0.41235	0.41235	0.47959	0	0.46063	0.38996	0.43768	0.36092	0.43412	0.40681	0.43781	0.42647	0.41032	0	0.44609	0.44609	0.43864	0.34722	0.45447	0.37767	0.42875	0.44476	0.46902	0.40681	0.40681	0.45583	0.45583	0
0.42543	0.42543	0.42543	0.38799	0.41084	0.40446	0.42507	0.40883	0.40883	0.32819	0.34342	0.35119	0	0.35285	0.33348	0.34161	0.34161	0	0.3494	0.34557	0.35027	1	0.44209	0.45709	0.40351	0	0.39287	0.364	0.46691	0	0.35309	0.32977	0.45555	0.36405	0.34373	0	0.33934	0.33934	0.3078	0.30635	0.34027	0.35038	0.31894	0.32427	0.33228	0.32977	0.32977	0.32742	0.32742	0
0.41759	0.43017	0.41763	0.45665	0.39863	0.43428	0.40767	0.42647	0.42647	0.46987	0.46536	0.46695	0	0.49976	0.48817	0.44963	0.44963	0	0.4925	0.43026	0.41235	0.44209	1	0.9794	0.38317	0	0.45271	0.38766	0.48368	0	0.44623	0.4627	0.41042	0.41839	0.35434	0	0.49232	0.48653	0.4022	0.28826	0.37943	0.38262	0.33657	0.37225	0.43508	0.47176	0.46879	0.41863	0.41844	0
0.41759	0.4302	0.41763	0.45665	0.39863	0.43428	0.40767	0.42647	0.42647	0.46987	0.46539	0.46695	0	0.49976	0.48817	0.44963	0.44963	0	0.4925	0.43026	0.41235	0.45709	0.98059	1	0.38317	0	0.45271	0.38766	0.48368	0	0.44623	0.4627	0.41042	0.41839	0.35434	0	0.49235	0.48656	0.4022	0.28826	0.37943	0.38262	0.33657	0.37225	0.43508	0.47179	0.46882	0.41867	0.41844	0
0.44006	0.44006	0.44006	0.39652	0.43633	0.41561	0.41337	0.40454	0.40454	0.37271	0.37166	0.38274	0	0.41884	0.36994	0.37347	0.37347	0	0.38986	0.33803	0.47959	0.40351	0.38317	0.38317	1	0	0.4221	0.38981	0.51834	0	0.40673	0.34727	0.44134	0.49237	0.44034	0	0.58719	0.58719	0.44572	0.43164	0.44331	0.36868	0.40302	0.46105	0.50669	0.34727	0.34727	0.46705	0.46705	0
0	0	0	0	0	0	0	0	0	0	0	0	0	0	0	0	0	0	0	0	0	0	0	0	0	1	0	0	0	0	0	0	0	0	0	0	0	0	0	0	0	0	0	0	0	0	0	0	0	0.54838
0.4584	0.46485	0.45975	0.45875	0.43967	0.46388	0.41156	0.44563	0.44618	0.40577	0.45162	0.43334	0	0.43307	0.44665	0.40816	0.40816	0	0.43345	0.37278	0.46063	0.39287	0.45273	0.45273	0.4221	0	1	0.5645	0.44022	0	0.374	0.38615	0.37617	0.38058	0.35327	0	0.45351	0.45606	0.39803	0.30559	0.3902	0.44359	0.37122	0.37976	0.45921	0.38633	0.38631	0.37806	0.3779	0
0.4258	0.4258	0.4258	0.39683	0.39126	0.42426	0.41046	0.4235	0.4235	0.33923	0.38342	0.40283	0	0.41955	0.40667	0.37563	0.37563	0	0.37637	0.35031	0.38996	0.364	0.38766	0.38766	0.38981	0	0.5645	1	0.42168	0	0.3191	0.29696	0.38295	0.37499	0.32114	0	0.417	0.417	0.42052	0.37985	0.35888	0.37631	0.32283	0.33802	0.44407	0.29696	0.29696	0.3393	0.3393	0
0.45012	0.45012	0.45012	0.45384	0.44538	0.46885	0.43785	0.44189	0.44189	0.41315	0.42539	0.4393	0	0.4644	0.46642	0.41632	0.41632	0	0.44263	0.37711	0.43768	0.46691	0.48368	0.48368	0.51834	0	0.44022	0.42168	1	0.31275	0.38821	0.38096	0.45046	0.44888	0.42658	0	0.46874	0.46874	0.45252	0.34035	0.44768	0.42279	0.41048	0.48025	0.52692	0.38096	0.38096	0.39647	0.39647	0
0	0	0	0.29175	0.32673	0	0.2848	0	0	0	0	0	0	0	0	0	0	0	0	0	0.36092	0	0	0	0	0	0	0	0.31275	1	0	0	0.3066	0	0.28778	0	0	0	0	0	0	0	0	0.3409	0	0	0	0	0	0
0.42205	0.42205	0.42205	0.44019	0.42288	0.39708	0.40376	0.41665	0.41665	0.43044	0.44657	0.44907	0	0.44418	0.43051	0.46101	0.46101	0	0.45291	0.47075	0.43412	0.35309	0.44623	0.44623	0.40673	0	0.374	0.3191	0.38821	0	1	0.58081	0.43608	0.43494	0.32094	0	0.45241	0.45241	0.35416	0	0.34324	0.31334	0.32437	0.3328	0.40854	0.71581	0.71581	0.36713	0.36713	0
0.37928	0.37928	0.37928	0.43019	0.40866	0.3774	0.3755	0.36868	0.36868	0.45347	0.44152	0.47476	0	0.42771	0.43249	0.44789	0.44789	0	0.47264	0.47263	0.40681	0.32977	0.4627	0.4627	0.34727	0	0.38615	0.29696	0.38096	0	0.58081	1	0.43809	0.41757	0.30004	0	0.47464	0.47464	0.3494	0	0.36716	0.31034	0.29581	0.38245	0.39227	0.7	0.7	0.38478	0.38478	0
0.42742	0.42742	0.42742	0.39643	0.43774	0.4091	0.41183	0.36199	0.36199	0.3483	0.41179	0.40141	0	0.38651	0.37053	0.44825	0.44825	0	0.38878	0.38742	0.43781	0.45555	0.41042	0.41042	0.44134	0	0.37617	0.38295	0.45046	0.3066	0.43608	0.43809	1	0.44637	0.33797	0	0.40185	0.40185	0.36637	0.29306	0.3849	0.32275	0.33645	0.36165	0.41766	0.43809	0.43809	0.37458	0.37458	0
0.46283	0.46283	0.46283	0.41819	0.41394	0.42129	0.39789	0.39985	0.39985	0.4241	0.41953	0.42512	0	0.43812	0.40734	0.40862	0.40862	0	0.45777	0.44334	0.42647	0.36405	0.41839	0.41839	0.49237	0	0.38058	0.37499	0.44888	0	0.43494	0.41757	0.44637	1	0.35773	0	0.4692	0.4692	0.46166	0.38221	0.43548	0.33684	0.43278	0.45444	0.45331	0.41757	0.41757	0.40287	0.40287	0
0.32845	0.32845	0.32845	0.3178	0.33732	0.34468	0.31892	0.31924	0.31924	0.29195	0.29535	0.31002	0	0.32779	0.32984	0.29669	0.29669	0	0.29853	0	0.41032	0.34373	0.35434	0.35434	0.44034	0	0.35327	0.32114	0.42658	0.28778	0.32094	0.30004	0.33797	0.35773	1	0.29264	0.35166	0.35166	0.32968	0.4183	0.33011	0.37839	0.30956	0.34572	0.35569	0.30004	0.30004	0.32031	0.32031	0
0	0	0	0	0	0	0	0	0	0	0	0	0	0	0	0	0	0	0	0	0	0	0	0	0	0	0	0	0	0	0	0	0	0	0.29264	1	0	0	0	0.30444	0	0	0	0	0	0	0	0	0	0
0.46511	0.47205	0.46652	0.43658	0.44719	0.45696	0.43757	0.43133	0.43013	0.49342	0.4772	0.58303	0	0.61395	0.60359	0.60662	0.59162	0	0.5897	0.45113	0.44609	0.33934	0.49291	0.49288	0.58719	0	0.45059	0.417	0.46874	0	0.45241	0.47464	0.40185	0.4692	0.35166	0	1	0.86469	0.44848	0	0.41866	0.386	0.39008	0.44126	0.4757	0.49302	0.50466	0.3818	0.38104	0
0.46511	0.47246	0.46789	0.43658	0.44719	0.45696	0.43757	0.4327	0.43204	0.49342	0.48356	0.56803	0	0.59895	0.58859	0.59169	0.60669	0	0.5747	0.45113	0.44609	0.33934	0.48662	0.48665	0.58719	0	0.45365	0.417	0.46874	0	0.45241	0.47464	0.40185	0.4692	0.35166	0	0.87651	1	0.44848	0	0.41866	0.386	0.39008	0.44126	0.4757	0.50209	0.48752	0.3822	0.38104	0
0.42994	0.42994	0.42994	0.40572	0.38706	0.42814	0.37079	0.40139	0.40139	0.38937	0.42915	0.44585	0	0.6027	0.45537	0.41716	0.41716	0	0.57285	0.32723	0.43864	0.3078	0.4022	0.4022	0.44572	0	0.39803	0.42052	0.45252	0	0.35416	0.3494	0.36637	0.46166	0.32968	0	0.44848	0.44848	1	0.38956	0.49603	0.35406	0.42535	0.40654	0.47743	0.3494	0.3494	0.3965	0.3965	0
0.34243	0.34243	0.34243	0.2943	0.2978	0.32879	0.29074	0.31948	0.31948	0	0	0	0	0.29471	0	0	0	0	0	0	0.34722	0.30635	0.28826	0.28826	0.43164	0	0.30559	0.37985	0.34035	0	0	0	0.29306	0.38221	0.4183	0.30444	0	0	0.38956	1	0.37268	0.29903	0.36171	0.32883	0.38052	0	0	0.35162	0.35162	0
0.42427	0.42427	0.42427	0.39453	0.39443	0.42829	0.36639	0.38474	0.38474	0.40008	0.43509	0.42284	0	0.41681	0.41496	0.39778	0.39778	0	0.41597	0.32909	0.45447	0.34027	0.37943	0.37943	0.44331	0	0.3902	0.35888	0.44768	0	0.34324	0.36716	0.3849	0.43548	0.33011	0	0.41866	0.41866	0.49603	0.37268	1	0.31321	0.42784	0.41497	0.45986	0.36716	0.36716	0.45514	0.45514	0
0.55759	0.55759	0.55759	0.56403	0.55338	0.56033	0.52662	0.55919	0.57419	0.33511	0.31468	0.33951	0	0.3575	0.37126	0.31875	0.31875	0	0.34861	0	0.37767	0.35038	0.38262	0.38262	0.36868	0	0.44359	0.37631	0.42279	0	0.31334	0.31034	0.32275	0.33684	0.37839	0	0.386	0.386	0.35406	0.29903	0.31321	1	0	0.36681	0.39938	0.31034	0.31034	0	0	0
0.44763	0.44763	0.44763	0.43166	0.4187	0.43952	0.393	0.39049	0.39049	0.40611	0.37576	0.3791	0	0.38338	0.39311	0.3512	0.3512	0	0.3745	0.32496	0.42875	0.31894	0.33657	0.33657	0.40302	0	0.37122	0.32283	0.41048	0	0.32437	0.29581	0.33645	0.43278	0.30956	0	0.39008	0.39008	0.42535	0.36171	0.42784	0	1	0.61125	0.44228	0.29581	0.29581	0.38553	0.38553	0
0.45804	0.45804	0.45804	0.45656	0.48249	0.46022	0.4395	0.42892	0.42892	0.38551	0.39102	0.41812	0	0.3973	0.3967	0.3696	0.3696	0	0.42125	0.36221	0.44476	0.32427	0.37225	0.37225	0.46105	0	0.37976	0.33802	0.48025	0.3409	0.3328	0.38245	0.36165	0.45444	0.34572	0	0.44126	0.44126	0.40654	0.32883	0.41497	0.36681	0.61125	1	0.47091	0.38245	0.38245	0.42636	0.42636	0
0.46162	0.46162	0.46162	0.44382	0.44532	0.46855	0.4183	0.43697	0.43697	0.44852	0.44209	0.45961	0	0.49201	0.44656	0.43779	0.43779	0	0.46561	0.38099	0.46902	0.33228	0.43508	0.43508	0.50669	0	0.45921	0.44407	0.52692	0	0.40854	0.39227	0.41766	0.45331	0.35569	0	0.4757	0.4757	0.47743	0.38052	0.45986	0.39938	0.44228	0.47091	1	0.39227	0.39227	0.40209	0.40209	0
0.37928	0.38602	0.38314	0.43019	0.40866	0.3774	0.3755	0.37254	0.36897	0.45347	0.45394	0.47476	0	0.42771	0.43249	0.44966	0.44966	0	0.47264	0.47263	0.40681	0.32977	0.4692	0.46917	0.34727	0	0.38621	0.29696	0.38096	0	0.71581	0.7	0.43809	0.41757	0.30004	0	0.48664	0.48745	0.3494	0	0.36716	0.31034	0.29581	0.38245	0.39227	1	0.88815	0.39971	0.38478	0
0.37928	0.39864	0.38198	0.43019	0.40866	0.3774	0.3755	0.37137	0.37072	0.45347	0.45429	0.47476	0	0.42771	0.43249	0.45466	0.45466	0	0.47264	0.47263	0.40681	0.32977	0.46929	0.46926	0.34727	0	0.38623	0.29696	0.38096	0	0.71581	0.7	0.43809	0.41757	0.30004	0	0.5042	0.48371	0.3494	0	0.36716	0.31034	0.29581	0.38245	0.39227	0.91515	1	0.41434	0.38478	0
0.38868	0.38905	0.38875	0.38052	0.37959	0.35632	0.398	0.39787	0.39787	0.34034	0.38826	0.40719	0	0.3797	0.37244	0.37173	0.37173	0	0.41754	0.36173	0.45583	0.32742	0.41853	0.41854	0.46705	0	0.37793	0.3393	0.39647	0	0.36713	0.38478	0.37458	0.40287	0.32031	0	0.38134	0.38137	0.3965	0.35162	0.45514	0	0.38553	0.42636	0.40209	0.39394	0.39681	1	0.835	0
0.38868	0.38868	0.38868	0.38052	0.37959	0.35632	0.398	0.3978	0.3978	0.34034	0.37602	0.40719	0	0.3797	0.37244	0.37001	0.37001	0	0.41754	0.36173	0.45583	0.32742	0.41844	0.41844	0.46705	0	0.3779	0.3393	0.39647	0	0.36713	0.38478	0.37458	0.40287	0.32031	0	0.38104	0.38104	0.3965	0.35162	0.45514	0	0.38553	0.42636	0.40209	0.38478	0.38478	0.835	1	0
0	0	0	0	0	0	0	0	0	0	0	0	0	0	0	0	0	0	0	0	0	0	0	0	0	0.54838	0	0	0	0	0	0	0	0	0	0	0	0	0	0	0	0	0	0	0	0	0	0	0	1
0	0	0	0	0	0	0	0	0	0	0	0	0	0	0	0	0	0	0	0	0	0	0	0	0	0.54838	0	0	0	0	0	0	0	0	0	0	0	0	0	0	0	0	0	0	0	0	0	0	0	0.835
0.41326	0.41326	0.41326	0.35856	0.36489	0.3977	0.34697	0.38819	0.38819	0.39194	0.43668	0.41237	0	0.58987	0.38634	0.40049	0.40049	0	0.55872	0.31456	0.40653	0.38312	0.39646	0.39646	0.49389	0	0.38795	0.37322	0.41218	0	0.3851	0.32359	0.38441	0.45906	0.3891	0	0.41983	0.41983	0.63459	0.44907	0.4747	0.32937	0.37104	0.33023	0.46252	0.32359	0.32359	0.38558	0.38558	0
0.4266	0.4266	0.4266	0.41364	0.42742	0.42984	0.43043	0.4321	0.4321	0.42998	0.42223	0.41809	0	0.43562	0.41002	0.39991	0.39991	0	0.39349	0.37799	0.49788	0.37057	0.44663	0.44663	0.4398	0	0.42185	0.38757	0.43223	0.29237	0.41422	0.39817	0.39106	0.43956	0.45873	0	0.41508	0.41508	0.42264	0.38753	0.42813	0.33853	0.4428	0.41511	0.46716	0.39817	0.39817	0.63067	0.63067	0
0.48938	0.49626	0.49084	0.46274	0.43586	0.46157	0.41999	0.43578	0.43978	0.66894	0.85353	0.50643	0	0.48636	0.48738	0.49677	0.49677	0	0.50311	0.46172	0.44918	0.34342	0.46532	0.46534	0.37166	0	0.43946	0.38342	0.42539	0	0.44657	0.44152	0.41179	0.41953	0.29535	0	0.4943	0.49355	0.42915	0	0.43509	0.31468	0.37576	0.39102	0.44209	0.44214	0.44217	0.3911	0.37602	0
0.42248	0.42248	0.42248	0.3834	0.40856	0.39053	0.3717	0.38234	0.38234	0.38313	0.38595	0.38334	0	0.38425	0.40128	0.38002	0.38002	0	0.39822	0.37418	0.39521	0.3422	0.41494	0.41494	0.41193	0	0.36046	0.34623	0.42825	0.32005	0.37905	0.43599	0.39401	0.4401	0.37469	0	0.41195	0.41195	0.38673	0.3422	0.39272	0.33112	0.37109	0.43136	0.42094	0.43599	0.43599	0.39246	0.39246	0
0.42248	0.42248	0.42248	0.3834	0.40856	0.39053	0.3717	0.38234	0.38234	0.38313	0.38595	0.38334	0	0.38425	0.40128	0.38002	0.38002	0	0.39822	0.37418	0.39521	0.3422	0.41494	0.41494	0.41193	0	0.36046	0.34623	0.42825	0.32005	0.37905	0.43599	0.39401	0.4401	0.37469	0	0.41195	0.41195	0.38673	0.3422	0.39272	0.33112	0.37109	0.43136	0.42094	0.43599	0.43599	0.39246	0.39246	0
0.45547	0.45547	0.45547	0.43965	0.42203	0.41488	0.40064	0.43759	0.43759	0.36333	0.39985	0.38232	0	0.37773	0.39271	0.35231	0.35231	0	0.39072	0.37786	0.3872	0.41598	0.41812	0.41812	0.44066	0	0.41536	0.37645	0.50346	0.33302	0.38756	0.37144	0.41965	0.45043	0.34701	0	0.38479	0.38479	0.40362	0.34712	0.3929	0.36156	0.38986	0.45515	0.42273	0.37144	0.37144	0.37482	0.37482	0
0.33103	0.33103	0.33103	0.2914	0.29151	0.35389	0.33463	0.31025	0.31025	0.33663	0	0	0	0.30594	0	0	0	0	0.28146	0.28985	0.32148	0.39337	0.38905	0.38905	0.41051	0	0.31802	0.32103	0.36845	0	0	0	0.37429	0.41296	0	0	0.32557	0.32557	0.32963	0.40451	0.35299	0.3005	0.41617	0.39003	0.37752	0	0	0.35055	0.35055	0
0	0	0	0	0	0	0	0	0	0	0	0	0	0	0	0	0	0	0	0	0	0	0	0	0	0	0	0	0	0	0	0	0	0	0	0	0	0	0	0	0	0.31769	0	0	0	0	0	0	0	0
0.44022	0.44022	0.44022	0.4599	0.46508	0.42751	0.44488	0.45143	0.45143	0.42485	0.45209	0.41906	0	0.42578	0.44034	0.43089	0.43089	0	0.45226	0.42762	0.47677	0.4154	0.44158	0.44158	0.43085	0	0.43992	0.35753	0.48958	0.3462	0.4557	0.45873	0.41155	0.42506	0.35841	0	0.44845	0.44845	0.42527	0	0.39777	0.36972	0.36225	0.45902	0.44887	0.45873	0.45873	0.39202	0.39202	0
0.32434	0.32434	0.32434	0.31065	0.32815	0.34364	0.32431	0.33283	0.33283	0	0	0	0	0	0	0	0	0	0	0	0.36214	0.38906	0.34706	0.34706	0.36598	0	0.34159	0.32893	0.37343	0.31588	0.28953	0	0.36238	0.31572	0.34966	0	0	0	0	0.28483	0.28115	0.39156	0.2933	0	0.3058	0	0	0.33491	0.33491	0
0.36808	0.37479	0.36818	0.33809	0.34773	0.36425	0.34201	0.36856	0.36855	0.34279	0.36245	0.30568	0	0.35788	0.37586	0.33602	0.33602	0	0.32451	0.30626	0.43323	0.34487	0.38343	0.38345	0.40992	0	0.38507	0.41348	0.42873	0.28308	0.31127	0.2861	0.32223	0.37935	0.29711	0	0.41997	0.42416	0.3763	0.33932	0.322	0.35068	0.33829	0.38014	0.42271	0.29546	0.2925	0.34838	0.3333	0
0.45017	0.45017	0.45017	0.42989	0.45753	0.45266	0.4317	0.40323	0.40323	0.39148	0.44904	0.42746	0	0.4383	0.42798	0.43009	0.43009	0	0.40853	0.35894	0.49563	0.34306	0.4103	0.4103	0.50065	0	0.41772	0.37486	0.48913	0.35812	0.37333	0.37316	0.46265	0.43848	0.41748	0	0.46088	0.46088	0.41476	0.34563	0.43782	0.35543	0.4075	0.47511	0.46192	0.37316	0.37316	0.45688	0.45688	0
0.43341	0.47276	0.44585	0.43017	0.41983	0.44339	0.41974	0.45931	0.45625	0.34365	0.42805	0.38396	0	0.40264	0.40028	0.40683	0.40683	0	0.37551	0.32967	0.4505	0.39374	0.44124	0.44127	0.5029	0	0.4338	0.37249	0.5477	0.29722	0.43319	0.39735	0.61146	0.40001	0.42487	0	0.47843	0.48021	0.39701	0.34156	0.4036	0.3587	0.38221	0.40284	0.45416	0.42153	0.44157	0.44109	0.40336	0
0.35542	0.35542	0.35542	0.36206	0.34916	0.37905	0.3619	0.33343	0.33343	0.31518	0.31239	0	0	0.29042	0.303	0.28539	0.28539	0	0.29159	0.28828	0.38082	0.36967	0.33083	0.33083	0.43421	0	0.33638	0.29737	0.44992	0	0.32448	0.32739	0.57724	0.36241	0.28474	0	0.30898	0.30898	0.42286	0.28269	0.41261	0.31804	0.38199	0.40896	0.416	0.32739	0.32739	0.3398	0.3398	0
0.38432	0.38432	0.38432	0.36613	0.34799	0.39433	0.32147	0.36004	0.36004	0.34713	0.3997	0.38926	0	0.41289	0.42705	0.38909	0.38909	0.28239	0.36181	0.29241	0.43752	0.34202	0.42281	0.42281	0.37464	0	0.4153	0.43918	0.42939	0.30206	0.32092	0.29518	0.37924	0.35668	0.34901	0	0.4047	0.4047	0.45904	0.37961	0.40755	0.31114	0.40631	0.36171	0.43891	0.29518	0.29518	0.35316	0.35316	0
0	0	0	0	0	0	0	0	0	0	0	0	0.30016	0	0	0	0	0	0	0	0	0	0	0	0	0.30016	0	0	0	0	0	0	0	0	0	0	0	0	0	0	0	0	0	0	0	0	0	0	0	0.29891
0.42832	0.45561	0.43657	0.39466	0.40283	0.40707	0.39341	0.41078	0.41057	0.33313	0.37755	0.37271	0	0.38614	0.37213	0.37877	0.37877	0	0.35743	0.32	0.42388	0.29319	0.32951	0.32956	0.44822	0	0.3605	0.39979	0.42633	0.31756	0.34006	0.30577	0.42026	0.43677	0.31224	0	0.39017	0.40988	0.43851	0.38491	0.40366	0.28022	0.42687	0.42739	0.44254	0.32555	0.3071	0.4038	0.37228	0
0.42832	0.45555	0.43655	0.39466	0.40283	0.40707	0.39341	0.41077	0.41056	0.33313	0.37748	0.37271	0	0.38614	0.37213	0.37876	0.37876	0	0.35743	0.32	0.42388	0.29319	0.3295	0.32955	0.44822	0	0.36049	0.39979	0.42633	0.31756	0.34006	0.30577	0.42026	0.43677	0.31224	0	0.39008	0.40588	0.43851	0.38491	0.40366	0.28022	0.42687	0.42739	0.44254	0.3255	0.30704	0.40374	0.37228	0
0	0	0	0	0	0	0	0	0	0	0	0	0	0	0	0	0	0	0	0	0	0	0	0	0	0	0	0	0	0	0	0	0	0	0	0	0	0	0	0	0	0	0	0	0	0	0	0	0	0
0.42832	0.42832	0.42832	0.39466	0.40283	0.40707	0.39341	0.40254	0.40254	0.33313	0.35732	0.37271	0	0.38614	0.37213	0.375	0.375	0	0.35743	0.32	0.42388	0.29319	0.3292	0.3292	0.44822	0	0.3572	0.39979	0.42633	0.31756	0.34006	0.30577	0.42026	0.43677	0.31224	0	0.38291	0.38291	0.43851	0.38491	0.40366	0.28022	0.42687	0.42739	0.44254	0.30577	0.30577	0.37228	0.37228	0
0.37089	0.37089	0.37089	0.34525	0.34831	0.41034	0.34268	0.36417	0.36417	0.36749	0.3416	0.38673	0	0.35686	0.35003	0.33415	0.33415	0	0.38621	0.29028	0.32785	0.38486	0.36826	0.36826	0.40313	0	0.33052	0.33017	0.45092	0	0	0.32628	0.39256	0.39802	0.31433	0	0.36877	0.36877	0.39761	0.34851	0.4353	0.28689	0.52748	0.58906	0.37638	0.32628	0.32628	0.33598	0.33598	0
0.47718	0.47718	0.47718	0.44721	0.44628	0.4914	0.45012	0.46346	0.46346	0.37966	0.39434	0.40926	0	0.43616	0.41024	0.37532	0.37532	0	0.42667	0.37153	0.47029	0.45046	0.47323	0.47323	0.48705	0	0.43047	0.441	0.51101	0	0.38253	0.35305	0.46391	0.51124	0.39608	0	0.44647	0.44647	0.4885	0.46007	0.47284	0.36779	0.6066	0.5993	0.49272	0.35305	0.35305	0.40764	0.40764	0
0.46271	0.46271	0.46271	0.46403	0.45895	0.45733	0.44373	0.42356	0.42356	0.49519	0.51244	0.5028	0	0.50792	0.48933	0.48586	0.48586	0	0.52398	0.47588	0.41375	0.35073	0.46443	0.46443	0.44887	0	0.40166	0.385	0.47982	0	0.43659	0.46492	0.43009	0.48498	0.33616	0	0.52868	0.52868	0.44155	0.30811	0.43292	0.33949	0.38811	0.47552	0.4628	0.46492	0.46492	0.41754	0.41754	0
0.44108	0.45394	0.44374	0.45794	0.42277	0.47382	0.42684	0.45036	0.45145	0.50196	0.49558	0.50204	0	0.51541	0.5025	0.49852	0.49852	0	0.50399	0.43192	0.41471	0.37302	0.49456	0.49456	0.40425	0	0.422	0.40557	0.43238	0	0.43466	0.44326	0.40684	0.43208	0.29994	0	0.50589	0.49856	0.3794	0	0.36771	0.35059	0.32575	0.39776	0.43643	0.44369	0.45538	0.39546	0.36628	0
0.47617	0.47617	0.47617	0.45038	0.45465	0.4701	0.42761	0.4197	0.4197	0.4791	0.44427	0.47024	0	0.49164	0.43629	0.46189	0.46189	0	0.45851	0.39663	0.38214	0.44414	0.49936	0.49936	0.49761	0	0.40673	0.42232	0.47318	0	0.45643	0.39773	0.42292	0.45897	0.36481	0	0.481	0.481	0.43911	0.38689	0.42352	0.32992	0.40367	0.4051	0.4823	0.39773	0.39773	0.35009	0.35009	0
0.32883	0.32883	0.32883	0.3298	0.28812	0.33575	0.2838	0.32561	0.32561	0.34348	0.3637	0.38105	0	0.3812	0.37295	0.35999	0.35999	0	0.37333	0	0.34602	0	0.37087	0.37087	0.36236	0	0.30954	0.31263	0.30825	0	0.31883	0.29474	0.29451	0.32806	0.30733	0	0.36457	0.36457	0.38482	0.34968	0.30752	0.32814	0	0.31108	0.36035	0.29474	0.29474	0.34961	0.34961	0
0.4661	0.4661	0.4661	0.44208	0.41715	0.44713	0.38281	0.42415	0.42415	0.42275	0.47969	0.47329	0	0.46636	0.44196	0.4409	0.4409	0	0.47003	0.39268	0.4348	0.38382	0.46728	0.46728	0.46446	0	0.43492	0.40516	0.49317	0	0.40065	0.4121	0.41588	0.45351	0.335	0	0.45947	0.45947	0.48151	0.35339	0.59191	0.33584	0.41332	0.43992	0.45984	0.4121	0.4121	0.49794	0.49794	0
0.46702	0.46702	0.46702	0.43174	0.41857	0.44091	0.39546	0.40452	0.40452	0.42575	0.45641	0.44546	0	0.45773	0.45222	0.42125	0.42125	0	0.45368	0.36356	0.47068	0.35952	0.41846	0.41846	0.5056	0	0.41835	0.39527	0.4726	0	0.37595	0.38118	0.39794	0.50119	0.35723	0	0.46537	0.46537	0.54374	0.42658	0.61383	0.33897	0.45133	0.44756	0.49691	0.38118	0.38118	0.46462	0.46462	0
0.29007	0.29007	0.29007	0	0	0.28483	0	0.31776	0.31776	0	0.2852	0	0	0.28989	0.31655	0	0	0	0.28909	0	0.35726	0	0.30521	0.30521	0.32182	0	0	0	0.32038	0	0	0	0	0	0	0	0.28975	0.28975	0.32091	0	0.29825	0	0.29136	0.32184	0.31623	0	0	0.36043	0.36043	0
0.45547	0.45547	0.45547	0.43965	0.42203	0.41488	0.40064	0.43759	0.43759	0.36333	0.39985	0.38232	0	0.37773	0.39271	0.35231	0.35231	0	0.39072	0.37786	0.3872	0.41598	0.41812	0.41812	0.44066	0	0.41536	0.37645	0.50346	0.33302	0.38756	0.37144	0.41965	0.45043	0.34701	0	0.38479	0.38479	0.40362	0.34712	0.3929	0.36156	0.38986	0.45515	0.42273	0.37144	0.37144	0.37482	0.37482	0
0.44022	0.44022	0.44022	0.4599	0.46508	0.42751	0.44488	0.45143	0.45143	0.42485	0.45209	0.41906	0	0.42578	0.44034	0.43089	0.43089	0	0.45226	0.42762	0.47677	0.4154	0.44158	0.44158	0.43085	0	0.43992	0.35753	0.48958	0.3462	0.4557	0.45873	0.41155	0.42506	0.35841	0	0.44845	0.44845	0.42527	0	0.39777	0.36972	0.36225	0.45902	0.44887	0.45873	0.45873	0.39202	0.39202	0
0.40907	0.40907	0.40907	0.40511	0.41409	0.40494	0.42847	0.41534	0.41534	0.37656	0.3903	0.36293	0	0.38247	0.39942	0.38214	0.38214	0	0.35351	0.33973	0.46224	0.3871	0.42671	0.42671	0.46301	0	0.41643	0.36519	0.52918	0.36693	0.37089	0.3683	0.41825	0.42029	0.41192	0	0.40157	0.40157	0.39817	0.35946	0.4117	0.36122	0.36199	0.46448	0.42062	0.3683	0.3683	0.41649	0.41649	0
0.38887	0.38887	0.38887	0.35854	0.37107	0.40661	0.36786	0.38429	0.38429	0.32398	0.32729	0.33795	0	0.34461	0.33957	0.2829	0.2829	0	0.33566	0.30514	0.37725	0.33185	0.34586	0.34586	0.41224	0	0.37429	0.38635	0.44964	0	0.28869	0	0.32089	0.40387	0.40135	0	0.33533	0.33533	0.41482	0.38601	0.43781	0	0.43085	0.38224	0.38563	0	0	0.3883	0.3883	0
0.48443	0.48443	0.48443	0.45486	0.44448	0.47368	0.4044	0.42739	0.42739	0.43011	0.48198	0.45423	0	0.45776	0.4653	0.46582	0.46582	0	0.46018	0.39542	0.48723	0.35348	0.43672	0.43672	0.4307	0	0.48269	0.42385	0.48609	0.31066	0.39648	0.39943	0.44189	0.48809	0.33889	0	0.46211	0.46211	0.4883	0.36854	0.4795	0.39788	0.45818	0.4756	0.5418	0.39943	0.39943	0.38998	0.38998	0
0.47928	0.47928	0.47928	0.47678	0.47248	0.46835	0.46997	0.43292	0.43292	0.45462	0.45615	0.47455	0	0.44305	0.44224	0.44427	0.44427	0	0.45738	0.44971	0.39522	0.40729	0.47487	0.47487	0.42731	0	0.42968	0.40426	0.45768	0.2931	0.39369	0.44462	0.49448	0.43403	0.31261	0	0.50007	0.50007	0.42026	0.30455	0.40235	0.33573	0.41355	0.45239	0.43866	0.44462	0.44462	0.41486	0.41486	0
0.31149	0.31149	0.31149	0.29774	0.33601	0.35788	0.30565	0.32066	0.32066	0.28013	0	0	0	0.31415	0	0	0	0	0	0	0.32677	0.32242	0.31901	0.31901	0.35085	0	0.31814	0.33644	0.35118	0	0	0	0.34995	0.34816	0.40441	0	0.3001	0.3001	0.30513	0.44	0.32643	0	0.35495	0	0.32795	0	0	0	0	0
0.31229	0.31229	0.31229	0.30026	0.3147	0.33854	0.28459	0.32803	0.32803	0.284	0.30901	0.28231	0	0.28613	0.28527	0	0	0	0	0	0.32825	0.33575	0.36258	0.36258	0.36217	0	0.31638	0.30157	0.41368	0	0	0.31564	0.35821	0.32724	0.36384	0	0.31705	0.31705	0.32949	0.34503	0.33212	0.36666	0	0.3535	0.36774	0.31564	0.31564	0.32595	0.32595	0
0.44108	0.44108	0.44108	0.45794	0.42277	0.47382	0.42684	0.4477	0.4477	0.50196	0.48321	0.50204	0	0.51541	0.5025	0.49346	0.49346	0	0.50399	0.43192	0.41471	0.37302	0.49447	0.49447	0.40425	0	0.42192	0.40557	0.43238	0	0.43466	0.44326	0.40684	0.43208	0.29994	0	0.49396	0.49396	0.3794	0	0.36771	0.35059	0.32575	0.39776	0.43643	0.44326	0.44326	0.36628	0.36628	0
0.45764	0.45764	0.45764	0.40455	0.42848	0.44314	0.37922	0.41529	0.41529	0.40131	0.42851	0.42975	0	0.4278	0.39988	0.40637	0.40637	0	0.45123	0.411	0.46699	0.37629	0.42065	0.42065	0.49652	0	0.43982	0.35422	0.47356	0.28608	0.3868	0.37797	0.41221	0.45506	0.32389	0	0.43862	0.43862	0.43358	0.33006	0.44809	0.36897	0.3696	0.48234	0.48101	0.37797	0.37797	0.44691	0.44691	0
0.35642	0.35642	0.35642	0.33554	0.35424	0.36975	0.34671	0.36797	0.36797	0.30584	0.36045	0.32211	0	0.3363	0.38348	0.33884	0.33884	0	0.32071	0	0.39013	0.30645	0.33394	0.33394	0.38574	0	0.36166	0.38754	0.42502	0.29826	0	0.28755	0.33813	0.33645	0.28273	0	0.35312	0.35312	0.41995	0.31575	0.39585	0	0.38687	0.33964	0.35598	0.28755	0.28755	0.37338	0.37338	0
0	0	0	0	0	0.30101	0	0.30098	0.30098	0	0	0	0	0	0	0	0	0	0	0	0.31447	0.31271	0.30374	0.30374	0.34561	0	0.31913	0	0.33686	0	0	0	0.29853	0	0.34061	0	0	0	0.3053	0.37388	0.3225	0.34539	0	0	0.28979	0	0	0.30517	0.30517	0.29768
0	0	0	0	0	0	0	0	0	0	0	0	0	0	0	0	0	0	0	0	0	0	0	0	0.30013	0.35695	0	0	0	0	0	0	0	0	0	0	0	0	0.30532	0.33093	0	0	0.28466	0	0	0	0	0	0	0.36329
0.48531	0.4917	0.48534	0.44982	0.45247	0.51521	0.44409	0.46536	0.46535	0.43255	0.47709	0.46381	0	0.49075	0.48459	0.45166	0.45166	0	0.46259	0.3817	0.5107	0.40996	0.47152	0.47153	0.51447	0	0.48968	0.44995	0.55665	0	0.38034	0.37625	0.44097	0.48483	0.4252	0	0.49767	0.50178	0.53107	0.43542	0.53575	0.40098	0.47	0.49586	0.5617	0.39406	0.38236	0.42966	0.42948	0
0.48531	0.50409	0.48666	0.44982	0.45247	0.51521	0.44409	0.46667	0.46894	0.43255	0.49496	0.46381	0	0.49075	0.48459	0.44676	0.44676	0	0.46259	0.3817	0.5107	0.40996	0.47156	0.47157	0.51447	0	0.48965	0.44995	0.55665	0	0.38034	0.37625	0.44097	0.48483	0.4252	0	0.50929	0.51829	0.53107	0.43542	0.53575	0.40098	0.47	0.49586	0.5617	0.39434	0.41749	0.42975	0.42948	0
0.37728	0.37728	0.37728	0.38631	0.39228	0.41685	0.42015	0.40599	0.40599	0.32305	0.31507	0.32017	0	0.35623	0.37196	0.34674	0.34674	0	0.30752	0	0.38198	0.32948	0.34177	0.34177	0.45879	0	0.34839	0.37594	0.44333	0	0.32968	0.29607	0.40131	0.36746	0.31972	0.37256	0.3462	0.3462	0.44205	0.34659	0.42673	0.31297	0.37337	0.3524	0.40104	0.29607	0.29607	0.36669	0.36669	0
0.37728	0.37728	0.37728	0.38631	0.39228	0.41685	0.42015	0.40599	0.40599	0.32305	0.31507	0.32017	0	0.35623	0.37196	0.34674	0.34674	0	0.30752	0	0.38198	0.32948	0.34177	0.34177	0.45879	0	0.34839	0.37594	0.44333	0	0.32968	0.29607	0.40131	0.36746	0.31972	0.37256	0.3462	0.3462	0.44205	0.34659	0.42673	0.31297	0.37337	0.3524	0.40104	0.29607	0.29607	0.36669	0.36669	0
0.50135	0.50135	0.50135	0.48195	0.48643	0.48363	0.47447	0.46793	0.46793	0.47599	0.48153	0.49055	0	0.48258	0.44974	0.43781	0.43781	0	0.48053	0.47455	0.4227	0.35397	0.44428	0.44428	0.44232	0	0.40079	0.39467	0.41324	0	0.44069	0.45446	0.39396	0.45405	0.3098	0	0.48749	0.48749	0.41776	0.30252	0.4107	0.35539	0.37853	0.45198	0.4321	0.45446	0.45446	0.41513	0.41513	0
0.47389	0.47389	0.47389	0.46043	0.47257	0.47117	0.44172	0.45181	0.45181	0.46483	0.46346	0.48144	0	0.44644	0.43758	0.42089	0.42089	0	0.46907	0.43643	0.43011	0.34528	0.45184	0.45184	0.43735	0	0.40967	0.40427	0.40775	0	0.41212	0.45865	0.41338	0.43914	0.33807	0	0.49473	0.49473	0.41237	0.31585	0.41207	0.37276	0.36643	0.46223	0.41702	0.45865	0.45865	0.40831	0.40831	0
0.47779	0.47779	0.47779	0.45915	0.4551	0.43983	0.44192	0.42105	0.42105	0.49888	0.46239	0.45928	0	0.4816	0.47586	0.47469	0.47469	0	0.48071	0.45306	0.44162	0.36686	0.47264	0.47264	0.40371	0	0.41016	0.35217	0.41888	0	0.43415	0.43463	0.43848	0.45833	0.32183	0	0.49821	0.49821	0.38377	0	0.36943	0.39709	0.42584	0.48154	0.43613	0.43463	0.43463	0.39766	0.39766	0
0.40204	0.40204	0.40204	0.38873	0.38832	0.42835	0.38338	0.40264	0.40264	0.37879	0.39538	0.37316	0	0.39549	0.39646	0.38398	0.38398	0	0.38705	0.30909	0.40999	0.38621	0.3926	0.3926	0.48901	0	0.37797	0.35048	0.49353	0	0.36411	0.35457	0.39806	0.46245	0.39882	0	0.40672	0.40672	0.48341	0.4072	0.47465	0.32381	0.42438	0.42149	0.4812	0.35457	0.35457	0.36677	0.36677	0
0.50295	0.50295	0.50295	0.44597	0.45345	0.46053	0.41876	0.43048	0.43048	0.43531	0.4847	0.46031	0	0.43836	0.42627	0.41615	0.41615	0	0.45383	0.40866	0.44489	0.37801	0.38712	0.38712	0.47229	0	0.40617	0.38202	0.45427	0	0.41969	0.40925	0.41978	0.48512	0.3392	0	0.44491	0.44491	0.46945	0.36912	0.48934	0.30389	0.47717	0.4743	0.4992	0.40925	0.40925	0.40515	0.40515	0
0.70501	0.70501	0.70501	0.72333	0.71058	0.7394	0.72318	0.76072	0.76072	0.43064	0.4317	0.43045	0	0.43024	0.43224	0.38369	0.38369	0	0.42902	0.3513	0.42972	0.35111	0.39296	0.39296	0.39429	0	0.40469	0.40329	0.40792	0	0.38481	0.36607	0.34384	0.40529	0.3043	0	0.39574	0.39574	0.41281	0.34393	0.42439	0.54871	0.41078	0.44116	0.44088	0.36607	0.36607	0.37988	0.37988	0
0.70169	0.70169	0.70169	0.70111	0.72437	0.74068	0.72829	0.74449	0.74449	0.41945	0.4296	0.41676	0	0.43075	0.40993	0.40849	0.40849	0	0.43687	0.40327	0.4066	0.38686	0.41388	0.41388	0.41856	0	0.41286	0.38674	0.42117	0	0.38577	0.37575	0.4053	0.41405	0.29633	0	0.42518	0.42518	0.3911	0.31882	0.40646	0.52058	0.38779	0.46851	0.43956	0.37575	0.37575	0.40755	0.40755	0
0.42963	0.42963	0.42963	0.4578	0.46092	0.43479	0.45367	0.42972	0.42972	0.36923	0.39197	0.39467	0	0.38416	0.36205	0.35978	0.35978	0	0.42468	0.42225	0.41748	0.37082	0.42055	0.42055	0.40018	0	0.37182	0.3333	0.41743	0.32005	0.42968	0.42549	0.45194	0.45132	0.31043	0	0.39065	0.39065	0.35847	0	0.35144	0.35582	0.3147	0.45212	0.39748	0.42549	0.42549	0.37485	0.37485	0
0.43816	0.43816	0.43816	0.41616	0.39545	0.4219	0.35482	0.37144	0.37144	0.5751	0.57513	0.40237	0	0.39105	0.39781	0.36505	0.36505	0	0.39776	0.3589	0.3752	0.34278	0.40325	0.40325	0.37517	0	0.38701	0.29159	0.4489	0.29937	0.36983	0.37675	0.37249	0.38481	0.37743	0	0.39186	0.39186	0.36233	0.28055	0.3904	0.35628	0.39996	0.38149	0.37608	0.37675	0.37675	0.32701	0.32701	0
0.43424	0.43424	0.43424	0.41884	0.43112	0.45384	0.37003	0.39002	0.39002	0.39847	0.4104	0.37046	0	0.37273	0.37934	0.3542	0.3542	0	0.36204	0.33982	0.41285	0.51811	0.39347	0.39347	0.38828	0	0.37401	0.34502	0.40613	0.28376	0.37049	0.31419	0.35283	0.34823	0.31346	0	0.37452	0.37452	0.35304	0	0.38634	0	0.42059	0.36928	0.39818	0.31419	0.31419	0.34062	0.34062	0
0.39495	0.39495	0.39495	0.36926	0.35734	0.39812	0.35249	0.35105	0.35105	0.42837	0.40467	0.40955	0	0.43456	0.40537	0.40456	0.40456	0	0.38205	0.35507	0.44364	0.32057	0.38736	0.38736	0.43466	0	0.36482	0.43726	0.59089	0	0.35503	0.31696	0.38159	0.43087	0.34214	0	0.40244	0.40244	0.44481	0.37711	0.4606	0.28909	0.43658	0.4004	0.47797	0.31696	0.31696	0.36323	0.36323	0
0.36447	0.36447	0.36447	0.37953	0.35825	0.34536	0.35552	0.36662	0.36662	0.31878	0.34319	0.31554	0	0.34392	0.35569	0.34483	0.34483	0	0.31213	0.32851	0.41268	0.37364	0.39002	0.39002	0.38854	0	0.42532	0.35792	0.41761	0.28463	0.36895	0.36241	0.59181	0.33807	0	0	0.31831	0.31831	0.31124	0	0.29225	0.33762	0.29147	0.30594	0.38871	0.36241	0.36241	0.32749	0.32749	0
0.33042	0.33042	0.33042	0.35947	0.35156	0.3251	0.32838	0.33906	0.33906	0.42309	0.43545	0.35476	0	0.37374	0.34652	0.30286	0.30286	0	0.37343	0.3376	0.37114	0.3044	0.38812	0.38812	0.38433	0	0.35736	0	0.37282	0	0.38826	0.35723	0.31249	0.32499	0	0	0.36551	0.36551	0.32545	0	0.33923	0	0.32946	0.31739	0.39957	0.35723	0.35723	0.32943	0.32943	0
0.46477	0.46477	0.46477	0.42325	0.41785	0.49859	0.40221	0.45667	0.45667	0.46492	0.48704	0.45704	0	0.44729	0.45879	0.42424	0.42424	0	0.46731	0.37629	0.44112	0.35638	0.42794	0.42794	0.4431	0	0.44467	0.40863	0.45979	0	0.38034	0.36944	0.40416	0.43788	0.35672	0	0.44075	0.44075	0.47394	0.39277	0.48186	0.31523	0.41984	0.3932	0.49786	0.36944	0.36944	0.42432	0.42432	0
0.46477	0.46477	0.46477	0.42325	0.41785	0.49859	0.40221	0.45667	0.45667	0.46492	0.48704	0.45704	0	0.44729	0.45879	0.42424	0.42424	0	0.46731	0.37629	0.44112	0.35638	0.42794	0.42794	0.4431	0	0.44467	0.40863	0.45979	0	0.38034	0.36944	0.40416	0.43788	0.35672	0	0.44075	0.44075	0.47394	0.39277	0.48186	0.31523	0.41984	0.3932	0.49786	0.36944	0.36944	0.42432	0.42432	0
0.46477	0.54786	0.4782	0.42325	0.41785	0.49859	0.40221	0.4701	0.47028	0.46492	0.58467	0.45704	0	0.44729	0.45879	0.43981	0.43981	0	0.46731	0.37629	0.44112	0.35638	0.45395	0.45997	0.4431	0	0.44818	0.40863	0.45979	0	0.38034	0.36944	0.40416	0.43788	0.35672	0	0.5128	0.50995	0.47394	0.39277	0.48186	0.31523	0.41984	0.3932	0.49786	0.45141	0.45394	0.52746	0.42432	0
0.47173	0.47796	0.47175	0.46341	0.45439	0.45985	0.44589	0.42205	0.42204	0.46898	0.49353	0.53078	0	0.49585	0.48184	0.49005	0.49005	0	0.52312	0.48817	0.43374	0.3623	0.45369	0.45369	0.42495	0	0.39478	0.38477	0.44678	0	0.43316	0.45447	0.4181	0.49103	0.32138	0	0.50536	0.50536	0.40884	0.28571	0.40761	0.3115	0.55422	0.61493	0.46161	0.45453	0.45453	0.41821	0.40377	0
0.3613	0.36793	0.36137	0.3579	0.3127	0.36195	0.33671	0.3576	0.3576	0.3477	0.39199	0.41587	0	0.39419	0.41533	0.36614	0.36614	0	0.39894	0.29802	0.46972	0.28966	0.39784	0.39786	0.38303	0	0.37889	0.38272	0.36642	0	0.34477	0.34714	0.33106	0.36556	0.3657	0	0.38289	0.38535	0.41254	0.41311	0.45947	0	0.3764	0.34716	0.45151	0.34747	0.34751	0.44975	0.44935	0
0.45337	0.45337	0.45337	0.41391	0.44457	0.42974	0.37776	0.36792	0.36792	0.39394	0.41721	0.41013	0	0.40757	0.40365	0.40551	0.40551	0	0.38048	0.34785	0.49792	0.36715	0.38243	0.38243	0.46331	0	0.37792	0.349	0.45452	0.35134	0.35683	0.33281	0.44863	0.43556	0.4177	0	0.45076	0.45076	0.38204	0.37616	0.36989	0.40335	0.42239	0.50213	0.43387	0.33281	0.33281	0.38322	0.38322	0
0.33359	0.33359	0.33359	0.33617	0.39759	0.32935	0.32576	0.32271	0.32271	0.31003	0.31903	0	0	0.2914	0	0	0	0	0	0.29138	0.38626	0.30739	0.36243	0.36243	0.37346	0	0.31382	0.29185	0.35829	0.33176	0.33985	0.34048	0.38486	0.3283	0.37536	0.28481	0.29462	0.29462	0	0.28357	0.29484	0.33269	0	0.34952	0.36992	0.34048	0.34048	0.34913	0.34913	0
0.38607	0.38607	0.38607	0.3816	0.39409	0.388	0.38187	0.35837	0.35837	0.34723	0.34396	0.36477	0	0.36096	0.37653	0.35422	0.35422	0	0.38477	0.40807	0.3686	0.36153	0.38798	0.38798	0.3797	0	0.38573	0.33719	0.38988	0.30221	0.39175	0.40197	0.44282	0.44646	0.30344	0	0.39029	0.39029	0.34998	0	0.31612	0.33972	0.29056	0.39786	0.35041	0.40197	0.40197	0.33666	0.33666	0
0.38607	0.38607	0.38607	0.3816	0.39409	0.388	0.38187	0.35837	0.35837	0.34723	0.34396	0.36477	0	0.36096	0.37653	0.35422	0.35422	0	0.38477	0.40807	0.3686	0.36153	0.38798	0.38798	0.3797	0	0.38573	0.33719	0.38988	0.30221	0.39175	0.40197	0.44282	0.44646	0.30344	0	0.39029	0.39029	0.34998	0	0.31612	0.33972	0.29056	0.39786	0.35041	0.40197	0.40197	0.33666	0.33666	0
0.44415	0.44415	0.44415	0.40313	0.39784	0.44886	0.37764	0.41595	0.41595	0.35959	0.42938	0.42338	0	0.41939	0.44648	0.38855	0.38855	0	0.39818	0.31427	0.48155	0.42874	0.44018	0.44018	0.42913	0	0.43767	0.4982	0.47022	0.28825	0.3365	0.31206	0.42942	0.39431	0.39069	0	0.42819	0.42819	0.50355	0.45448	0.45921	0.38246	0.40473	0.41654	0.45528	0.31206	0.31206	0.38838	0.38838	0
0.44415	0.44415	0.44415	0.40313	0.39784	0.44886	0.37764	0.41595	0.41595	0.35959	0.42938	0.42338	0	0.41939	0.44648	0.38855	0.38855	0	0.39818	0.31427	0.48155	0.42874	0.44018	0.44018	0.42913	0	0.43767	0.4982	0.47022	0.28825	0.3365	0.31206	0.42942	0.39431	0.39069	0	0.42819	0.42819	0.50355	0.45448	0.45921	0.38246	0.40473	0.41654	0.45528	0.31206	0.31206	0.38838	0.38838	0
0.37141	0.37141	0.37141	0.3406	0.33129	0.3778	0.30804	0.32897	0.32897	0.30565	0.3279	0.31608	0	0.334	0.3162	0.30589	0.30589	0.29811	0.31455	0	0.40749	0.33644	0.33499	0.33499	0.40889	0	0.3336	0.38001	0.35451	0	0.32334	0	0.39459	0.41664	0.35719	0	0.29899	0.29899	0.44899	0.46717	0.40968	0	0.37924	0.31808	0.41203	0	0	0.39746	0.39746	0
0.41208	0.42524	0.42113	0.38889	0.38698	0.45453	0.38853	0.41307	0.41513	0.41393	0.41137	0.41125	0	0.46625	0.44124	0.41946	0.41946	0	0.41857	0.31424	0.38848	0.32958	0.38295	0.38297	0.43281	0	0.41203	0.3901	0.44284	0	0.29744	0.31316	0.36904	0.434	0.32582	0	0.44966	0.44973	0.49388	0.40896	0.47062	0.36101	0.44021	0.45626	0.48579	0.31385	0.32551	0.35931	0.34425	0
0.34142	0.34142	0.34142	0.34339	0.34423	0.31863	0.34301	0.32181	0.32181	0.30589	0.30766	0	0	0.32757	0.3044	0.3227	0.3227	0	0	0	0.38782	0.28952	0.31411	0.31411	0.39745	0	0	0.31006	0.35842	0	0.30999	0	0.34907	0.40273	0.30955	0	0.30494	0.30494	0.41129	0.36872	0.34133	0	0.31532	0.39672	0.36635	0	0	0.39373	0.39373	0
0.44456	0.44456	0.44456	0.41413	0.43301	0.40269	0.38786	0.3974	0.3974	0.37988	0.36313	0.34731	0	0.36102	0.36261	0.33453	0.33453	0	0.36889	0.34862	0.43502	0.31574	0.32489	0.32489	0.45698	0	0.3835	0.3503	0.4353	0	0.34945	0.32492	0.34601	0.46114	0.28912	0	0.36244	0.36244	0.41952	0.32092	0.41363	0.28037	0.47514	0.43328	0.46702	0.32492	0.32492	0.35882	0.35882	0
0.4798	0.4798	0.4798	0.47126	0.45687	0.46623	0.46684	0.45503	0.45503	0.42274	0.44105	0.44147	0	0.46719	0.48251	0.45473	0.45473	0	0.46067	0.40833	0.40013	0.43285	0.45345	0.45345	0.39599	0	0.40518	0.39533	0.4553	0	0.42154	0.43138	0.44479	0.47589	0.35949	0	0.46879	0.46879	0.3996	0.33275	0.41526	0.34569	0.45749	0.4355	0.44142	0.43138	0.43138	0.3623	0.3623	0
0.50253	0.50253	0.50253	0.47438	0.4712	0.46619	0.43299	0.44038	0.44038	0.47648	0.47775	0.49384	0	0.46728	0.4389	0.43143	0.43143	0	0.47775	0.44388	0.41273	0.36029	0.4175	0.4175	0.45619	0	0.39125	0.37459	0.45882	0.30263	0.39543	0.40103	0.3952	0.49215	0.36179	0	0.47073	0.47073	0.43699	0.3639	0.41833	0.30858	0.44441	0.4978	0.43302	0.40103	0.40103	0.42208	0.42208	0
0.31584	0.31584	0.31584	0.3013	0.31499	0.30487	0.31204	0.29689	0.29689	0	0.28317	0	0	0	0	0	0	0	0	0	0.31102	0	0.30118	0.30118	0.3065	0	0.30155	0.28112	0.28268	0	0.28357	0	0.33004	0.34877	0	0	0.2906	0.2906	0.33262	0.31005	0.28432	0	0.38916	0.30431	0.34248	0	0	0.31493	0.31493	0
0.50421	0.50421	0.50421	0.46755	0.4874	0.47479	0.45813	0.46469	0.46469	0.4662	0.50137	0.52072	0	0.48497	0.47843	0.46709	0.46709	0	0.51394	0.49159	0.4352	0.39533	0.4442	0.4442	0.4354	0	0.41752	0.38739	0.48434	0.29552	0.41717	0.45123	0.45358	0.51478	0.3361	0	0.50475	0.50475	0.4635	0.33388	0.41884	0.33295	0.40711	0.47573	0.45767	0.45123	0.45123	0.40634	0.40634	0
0.38723	0.38723	0.38723	0.38207	0.37525	0.40231	0.34996	0.36856	0.36856	0.29397	0.32581	0.34383	0	0.31417	0.3277	0.29169	0.29169	0	0.34939	0.29065	0.40522	0.32118	0.33945	0.33945	0.43529	0	0.35582	0.34955	0.42273	0.31225	0.29035	0.30172	0.35094	0.39696	0.32191	0	0.33756	0.33756	0.44286	0.37481	0.44146	0.29217	0.42026	0.38868	0.37103	0.30172	0.30172	0.42597	0.42597	0
0.32933	0.32933	0.32933	0.29937	0.31131	0.34947	0	0.30366	0.30366	0	0.30596	0.29959	0	0.28923	0.30247	0.28937	0.28937	0.34761	0.30991	0	0.40965	0	0	0	0.41634	0	0.30617	0	0.36174	0	0.28231	0	0.3272	0.3614	0.31101	0	0.29617	0.29617	0.40196	0.34698	0.44633	0	0.40112	0.3035	0.3716	0	0	0.39639	0.39639	0
0.32933	0.32933	0.32933	0.29937	0.31131	0.34947	0	0.30366	0.30366	0	0.30596	0.29959	0	0.28923	0.30247	0.28937	0.28937	0.34761	0.30991	0	0.40965	0	0	0	0.41634	0	0.30617	0	0.36174	0	0.28231	0	0.3272	0.3614	0.31101	0	0.29617	0.29617	0.40196	0.34698	0.44633	0	0.40112	0.3035	0.3716	0	0	0.39639	0.39639	0
0.38682	0.38682	0.38682	0.36386	0.37575	0.38403	0.40937	0.39905	0.39905	0.32203	0.35059	0.31664	0	0.33468	0.30304	0.30288	0.30288	0	0.30779	0	0.44699	0.34635	0.34262	0.34262	0.54492	0	0.35258	0.36984	0.44151	0	0.31824	0.28797	0.36629	0.42397	0.38287	0.28936	0.34636	0.34636	0.45873	0.44176	0.45141	0.32802	0.42848	0.40858	0.4533	0.28797	0.28797	0.46042	0.46042	0
0.45669	0.45669	0.45669	0.42453	0.42266	0.47916	0.4359	0.46711	0.46711	0.42271	0.44466	0.45508	0	0.48733	0.4889	0.45247	0.45247	0	0.4666	0.39647	0.45608	0.33827	0.43877	0.43877	0.42322	0	0.42407	0.42856	0.47475	0	0.3688	0.34952	0.3799	0.44946	0.33433	0	0.46583	0.46583	0.47433	0.38597	0.46407	0.31081	0.4489	0.4462	0.51943	0.34952	0.34952	0.4102	0.4102	0
0	0	0	0	0	0	0	0	0	0	0	0	0	0	0	0	0	0	0	0	0	0	0	0	0	0.7	0	0	0	0	0	0	0	0	0	0	0	0	0	0	0	0	0	0	0	0	0	0	0	0.54838
0.45669	0.45669	0.45669	0.42453	0.42266	0.47916	0.4359	0.46711	0.46711	0.42271	0.44466	0.45508	0	0.48733	0.4889	0.45247	0.45247	0	0.4666	0.39647	0.45608	0.33827	0.43877	0.43877	0.42322	0	0.42407	0.42856	0.47475	0	0.3688	0.34952	0.3799	0.44946	0.33433	0	0.46583	0.46583	0.47433	0.38597	0.46407	0.31081	0.4489	0.4462	0.51943	0.34952	0.34952	0.4102	0.4102	0
0.45669	0.45669	0.45669	0.42453	0.42266	0.47916	0.4359	0.46711	0.46711	0.42271	0.44466	0.45508	0	0.48733	0.4889	0.45247	0.45247	0	0.4666	0.39647	0.45608	0.33827	0.43877	0.43877	0.42322	0	0.42407	0.42856	0.47475	0	0.3688	0.34952	0.3799	0.44946	0.33433	0	0.46583	0.46583	0.47433	0.38597	0.46407	0.31081	0.4489	0.4462	0.51943	0.34952	0.34952	0.4102	0.4102	0
0.45327	0.45327	0.45327	0.45936	0.47123	0.47081	0.48879	0.46136	0.46136	0.4145	0.43355	0.45067	0	0.4873	0.4538	0.45579	0.45579	0	0.44492	0.36899	0.45924	0.41068	0.43146	0.43146	0.43374	0	0.38223	0.419	0.43868	0	0.39613	0.37255	0.43275	0.43718	0.34215	0	0.44619	0.44619	0.43099	0.33623	0.43299	0.3417	0.48796	0.547	0.4437	0.37255	0.37255	0.40077	0.40077	0
0.47173	0.47173	0.47173	0.46341	0.45439	0.45985	0.44589	0.42203	0.42203	0.46898	0.49346	0.53078	0	0.49585	0.48184	0.49003	0.49003	0	0.52312	0.48817	0.43374	0.3623	0.45367	0.45367	0.42495	0	0.39477	0.38477	0.44678	0	0.43316	0.45447	0.4181	0.49103	0.32138	0	0.50527	0.50527	0.40884	0.28571	0.40761	0.3115	0.41922	0.47993	0.46161	0.45447	0.45447	0.40377	0.40377	0
0.47173	0.4787	0.47697	0.46341	0.45439	0.45985	0.44589	0.42727	0.42596	0.46898	0.50613	0.53078	0	0.49585	0.48184	0.49022	0.49022	0	0.52312	0.48817	0.43374	0.3623	0.45383	0.45384	0.42495	0	0.40389	0.38477	0.44678	0	0.43316	0.45447	0.4181	0.49103	0.32138	0	0.50619	0.52274	0.40884	0.28571	0.40761	0.3115	0.55422	0.61493	0.46161	0.46392	0.45522	0.40454	0.40377	0
0.50085	0.50085	0.50085	0.47835	0.47713	0.47197	0.46824	0.47651	0.47651	0.46873	0.48755	0.50557	0	0.45664	0.45794	0.47029	0.47029	0	0.50567	0.50016	0.45962	0.40657	0.47211	0.47211	0.44353	0	0.43076	0.37018	0.46489	0.33508	0.47138	0.47217	0.44924	0.48317	0.32941	0	0.49534	0.49534	0.39085	0.28599	0.39876	0.35073	0.42444	0.49451	0.44971	0.47217	0.47217	0.4386	0.4386	0
0.43299	0.43299	0.43299	0.44478	0.43556	0.44198	0.44877	0.43096	0.43096	0.39655	0.37804	0.41489	0	0.42962	0.45925	0.41215	0.41215	0	0.40542	0.35998	0.46329	0.33309	0.42932	0.42932	0.46938	0	0.38517	0.38847	0.4623	0	0.41086	0.39993	0.37508	0.47836	0.39753	0.31003	0.46907	0.46907	0.51141	0.35885	0.4332	0.37659	0.41983	0.49759	0.44543	0.39993	0.39993	0.39749	0.39749	0
0.36808	0.37481	0.36818	0.33809	0.34773	0.36425	0.34201	0.36856	0.36855	0.34279	0.36249	0.30568	0	0.35788	0.37586	0.33602	0.33602	0	0.32451	0.30626	0.43323	0.34487	0.38344	0.38346	0.40992	0	0.38507	0.41348	0.42873	0.28308	0.31127	0.2861	0.32223	0.37935	0.29711	0	0.42	0.42419	0.3763	0.33932	0.322	0.35068	0.33829	0.38014	0.42271	0.29548	0.29253	0.34842	0.3333	0
0	0	0	0	0	0	0	0	0	0	0	0	0	0	0	0	0	0	0	0	0	0	0	0	0.28062	0	0	0	0.30289	0	0	0	0.31427	0	0	0	0	0	0.32506	0.31112	0.31006	0.28135	0.29367	0.28564	0.30623	0	0	0	0	0
0	0	0	0	0	0	0	0	0	0	0	0	0	0	0	0	0	0	0	0	0	0	0	0	0	0	0	0	0	0	0	0	0	0	0.32394	0.30915	0	0	0	0	0	0	0	0	0	0	0	0	0	0
0.41208	0.41251	0.41342	0.38889	0.38698	0.45453	0.38853	0.40537	0.40418	0.41393	0.40509	0.41125	0	0.46625	0.44124	0.4161	0.41609	0	0.41857	0.31424	0.38848	0.32958	0.38289	0.38291	0.43281	0	0.41199	0.3901	0.44284	0	0.29744	0.31316	0.36904	0.434	0.32582	0	0.44939	0.45355	0.49388	0.40896	0.47062	0.36101	0.44021	0.45626	0.48579	0.33116	0.31354	0.35907	0.34425	0
0.42832	0.42832	0.42832	0.41179	0.43411	0.39234	0.38859	0.37775	0.37775	0.46139	0.43598	0.45487	0	0.40989	0.40428	0.42927	0.42927	0	0.45649	0.47397	0.3866	0.28456	0.37712	0.37712	0.33967	0	0.351	0.29405	0.35352	0	0.43066	0.42296	0.38732	0.39814	0	0	0.42255	0.42255	0.31774	0	0.34138	0	0.36229	0.41558	0.42087	0.42296	0.42296	0.35198	0.35198	0
0.36998	0.36998	0.36998	0.33382	0.33128	0.3591	0.30411	0.34852	0.34852	0.32815	0.34517	0.32681	0	0.35996	0.32743	0.30056	0.30056	0.32306	0.34882	0.28206	0.37968	0.38024	0.37165	0.37165	0.44668	0	0.36203	0.37435	0.43339	0	0.31224	0.28667	0.39761	0.40376	0.35517	0	0.31666	0.31666	0.46376	0.44531	0.44248	0.29092	0.3509	0.34944	0.44158	0.28667	0.28667	0.35003	0.35003	0
0.43502	0.43502	0.43502	0.42189	0.39889	0.39552	0.43639	0.40189	0.40189	0.45527	0.44935	0.4484	0	0.4361	0.42957	0.40108	0.40108	0	0.43561	0.41584	0.40155	0.39569	0.45102	0.45102	0.36944	0	0.39024	0.3906	0.42381	0	0.42991	0.40088	0.38833	0.41303	0.31005	0	0.45238	0.45238	0.34417	0	0.32833	0.36973	0.34316	0.35005	0.40634	0.40088	0.40088	0.30553	0.30553	0
0	0	0	0	0	0	0	0	0	0	0	0	0	0	0	0	0	0	0	0	0	0	0	0	0	0.32298	0	0	0	0	0	0	0	0	0	0	0	0	0	0	0	0	0	0	0	0	0	0	0	0
0	0	0	0	0	0	0	0	0	0	0	0	0	0	0	0	0	0	0	0	0	0	0	0	0	0	0	0	0	0	0	0	0	0	0	0	0	0	0	0	0	0	0	0.29521	0	0	0	0	0	0
0.33046	0.33046	0.33046	0	0	0.29128	0	0	0	0.29626	0.32107	0.3052	0	0.34313	0.34185	0.32097	0.32097	0	0.32114	0	0	0	0.30301	0.30301	0.28123	0	0.28611	0.32221	0	0	0	0	0	0.33345	0	0	0.35038	0.35038	0.32339	0.3261	0.30336	0	0.34065	0	0.33968	0	0	0	0	0
0.33852	0.33852	0.33852	0	0.28768	0.33417	0.28685	0.28141	0.28141	0	0.28474	0	0	0.28038	0	0	0	0	0	0	0.38417	0.30219	0	0	0.41082	0	0	0.30642	0.39323	0	0	0	0.34646	0.36475	0.38956	0	0.28015	0.28015	0.42561	0.46095	0.40679	0.30128	0.39128	0.33907	0.37507	0	0	0.32368	0.32368	0
0.34178	0.34178	0.34178	0.33361	0.33133	0.35327	0.33844	0.36649	0.36649	0	0.289	0.28789	0	0.30028	0.31673	0	0	0	0.28763	0	0.39614	0.33966	0.36224	0.36224	0.38312	0	0.33809	0.34133	0.44227	0.29689	0	0	0.37163	0.35372	0.44544	0	0.28754	0.28754	0.37022	0.46047	0.40913	0.38871	0.3426	0.32196	0.34671	0	0	0.38062	0.38062	0
0	0	0	0	0	0	0	0	0	0	0	0	0	0	0	0	0	0	0	0	0	0	0	0	0	0	0	0	0	0	0	0	0	0	0	0	0	0	0	0.28844	0	0	0	0	0	0	0	0	0	0
0	0	0	0	0	0	0	0	0	0	0	0	0	0	0	0	0	0	0	0	0	0	0	0	0	0	0	0	0	0	0	0	0	0	0	0	0	0	0	0	0	0	0	0	0	0	0	0	0	0
0	0	0	0	0	0	0	0	0	0	0	0	0	0	0	0	0	0	0	0	0	0	0	0	0.31583	0.33933	0	0	0	0	0	0	0	0	0	0	0	0	0.29585	0.42314	0.30422	0	0.32879	0	0	0	0	0	0	0.35544
0.43214	0.43214	0.43214	0.40809	0.43948	0.44002	0.38163	0.4034	0.4034	0.37981	0.36133	0.36055	0	0.36151	0.38265	0.38079	0.38079	0	0.38182	0.32074	0.46079	0.38584	0.36673	0.36673	0.49858	0	0.39039	0.3187	0.46478	0	0.36362	0.35554	0.45413	0.4425	0.3798	0.28428	0.40071	0.40071	0.41141	0.34333	0.44408	0.36324	0.40291	0.43874	0.40419	0.35554	0.35554	0.42553	0.42553	0
0.40517	0.40517	0.40517	0.38178	0.39798	0.41089	0.35302	0.38659	0.38659	0.34194	0.39791	0.36047	0	0.33211	0.34613	0.3059	0.3059	0	0.37804	0.29338	0.41737	0.32457	0.32283	0.32283	0.43671	0	0.33285	0.30821	0.41375	0.29704	0.29796	0.30797	0.32761	0.37067	0.3082	0	0.33576	0.33576	0.40506	0.35392	0.43273	0	0.44745	0.427	0.36883	0.30797	0.30797	0.42519	0.42519	0
0.43494	0.43494	0.43494	0.41207	0.40034	0.42284	0.38574	0.36613	0.36613	0.54763	0.5685	0.43934	0	0.43762	0.43157	0.42618	0.42618	0	0.4387	0.41517	0.4521	0.36709	0.46445	0.46445	0.39894	0	0.46716	0.42723	0.41048	0.28385	0.41227	0.38751	0.4272	0.44231	0.32473	0	0.46248	0.46248	0.42119	0.30521	0.35746	0.32415	0.42486	0.4044	0.44435	0.38751	0.38751	0.40193	0.40193	0
0.3629	0.3629	0.3629	0.34176	0.36161	0.34841	0.37533	0.35178	0.35178	0.33099	0.36339	0.34541	0	0.36563	0.39827	0.36819	0.36819	0	0.3704	0.33844	0.40401	0.28675	0.37678	0.37678	0.36757	0	0.34949	0.35971	0.32787	0.28887	0.36088	0.35701	0.35496	0.39624	0.35118	0.282	0.4095	0.4095	0.3687	0.28989	0.30764	0.30984	0.28535	0.39691	0.3448	0.35701	0.35701	0.39872	0.39872	0
0.34434	0.34434	0.34434	0.33937	0.37694	0.35584	0.35342	0.35161	0.35161	0.33815	0.32171	0	0	0.28463	0.31638	0.2894	0.2894	0	0	0.30071	0.45303	0.31839	0.34832	0.34832	0.40067	0	0.35407	0.31133	0.40065	0.28264	0.33228	0.32771	0.34606	0.35195	0.34613	0	0.3005	0.3005	0.38867	0	0.37339	0.28248	0.41302	0.3627	0.3607	0.32771	0.32771	0.43489	0.43489	0
0.53327	0.53327	0.53327	0.48125	0.4884	0.47843	0.47037	0.46805	0.46805	0.4441	0.48565	0.4552	0	0.45573	0.44293	0.44248	0.44248	0	0.45859	0.43212	0.50155	0.41422	0.4279	0.4279	0.48379	0	0.44821	0.42867	0.49746	0.30905	0.42972	0.41727	0.4448	0.49973	0.33833	0	0.46853	0.46853	0.46615	0.37039	0.46382	0.36942	0.49731	0.50708	0.5439	0.41727	0.41727	0.42296	0.42296	0
0.42963	0.42963	0.42963	0.4578	0.46092	0.43479	0.45367	0.42972	0.42972	0.36923	0.39197	0.39467	0	0.38416	0.36205	0.35978	0.35978	0	0.42468	0.42225	0.41748	0.37082	0.42055	0.42055	0.40018	0	0.37182	0.3333	0.41743	0.32005	0.42968	0.42549	0.45194	0.45132	0.31043	0	0.39065	0.39065	0.35847	0	0.35144	0.35582	0.3147	0.45212	0.39748	0.42549	0.42549	0.37485	0.37485	0
0.45914	0.45914	0.45914	0.45037	0.43761	0.42825	0.44081	0.43913	0.43913	0.45578	0.47983	0.49532	0	0.45203	0.45416	0.46991	0.46991	0	0.49389	0.52908	0.38107	0.33532	0.43055	0.43055	0.32145	0	0.397	0.38041	0.37893	0	0.43506	0.44674	0.39194	0.39836	0	0	0.44626	0.44626	0.34088	0	0.3521	0.30992	0.3301	0.39742	0.40209	0.44674	0.44674	0.36631	0.36631	0
0.47617	0.47659	0.47628	0.45038	0.45465	0.4701	0.42761	0.41981	0.42154	0.4791	0.4447	0.47024	0	0.49164	0.43629	0.46686	0.46531	0	0.45851	0.39663	0.38214	0.44414	0.49946	0.49948	0.49761	0	0.41278	0.42232	0.47318	0	0.45643	0.39773	0.42292	0.45897	0.36481	0	0.48716	0.48143	0.43911	0.38689	0.42352	0.32992	0.40367	0.4051	0.4823	0.41575	0.40986	0.35054	0.35009	0
0.3613	0.36793	0.36137	0.3579	0.3127	0.36195	0.33671	0.3576	0.3576	0.3477	0.39199	0.41587	0	0.39419	0.41533	0.36614	0.36614	0	0.39894	0.29802	0.46972	0.28966	0.39784	0.39786	0.38303	0	0.37889	0.38272	0.36642	0	0.34477	0.34714	0.33106	0.36556	0.3657	0	0.38289	0.38535	0.41254	0.41311	0.45947	0	0.3764	0.34716	0.45151	0.34747	0.34751	0.44975	0.44935	0
0.40517	0.40517	0.40517	0.38178	0.39798	0.41089	0.35302	0.38659	0.38659	0.34194	0.39791	0.36047	0	0.33211	0.34613	0.3059	0.3059	0	0.37804	0.29338	0.41737	0.32457	0.32283	0.32283	0.43671	0	0.33285	0.30821	0.41375	0.29704	0.29796	0.30797	0.32761	0.37067	0.3082	0	0.33576	0.33576	0.40506	0.35392	0.43273	0	0.44745	0.427	0.36883	0.30797	0.30797	0.42519	0.42519	0
0.43899	0.43899	0.43899	0.4038	0.43348	0.41761	0.35735	0.38473	0.38473	0.40032	0.46101	0.47166	0	0.61353	0.43382	0.43893	0.43893	0	0.60464	0.40234	0.41719	0.35842	0.44336	0.44336	0.42435	0	0.38416	0.37382	0.41889	0	0.4236	0.39452	0.44678	0.45868	0.29425	0	0.471	0.471	0.64952	0.28099	0.39398	0.32572	0.37517	0.37611	0.4516	0.39452	0.39452	0.39778	0.39778	0
0.42509	0.42509	0.42509	0.43277	0.43306	0.40824	0.39965	0.39566	0.39566	0.41348	0.39872	0.4087	0	0.4331	0.41574	0.42425	0.42425	0	0.42352	0.41314	0.42704	0.30634	0.42119	0.42119	0.35275	0	0.36962	0.34643	0.38988	0	0.61855	0.4663	0.37869	0.40344	0.2871	0	0.42375	0.42375	0.38614	0	0.35443	0.30484	0.39945	0.46813	0.44309	0.6013	0.6163	0.39194	0.39194	0
0.43341	0.47264	0.44583	0.43017	0.41983	0.44339	0.41974	0.45929	0.45624	0.34365	0.42792	0.38396	0	0.40264	0.40028	0.40681	0.40681	0	0.37551	0.32967	0.4505	0.39374	0.44121	0.44123	0.5029	0	0.4338	0.37249	0.5477	0.29722	0.43319	0.39735	0.61146	0.40001	0.42487	0	0.47835	0.48372	0.39701	0.34156	0.4036	0.3587	0.38221	0.40284	0.45416	0.42141	0.43635	0.44095	0.40336	0
0.4719	0.4719	0.4719	0.44396	0.44416	0.42116	0.40275	0.41663	0.41663	0.41069	0.43756	0.42572	0	0.41938	0.42462	0.40549	0.40549	0	0.44453	0.38628	0.4686	0.33304	0.38093	0.38093	0.46678	0	0.39772	0.36517	0.45202	0	0.41465	0.41277	0.37374	0.48287	0.31075	0	0.43408	0.43408	0.47221	0.33465	0.46834	0.31669	0.46279	0.47236	0.50341	0.41277	0.41277	0.41646	0.41646	0
0.3766	0.3766	0.3766	0.34956	0.34402	0.36633	0.32513	0.35011	0.35011	0.29321	0.32415	0.32875	0	0.34847	0.35896	0.33005	0.33005	0	0.34295	0.30758	0.39743	0.32601	0.3427	0.3427	0.41294	0	0.35732	0.37851	0.4124	0.2803	0.31803	0	0.35992	0.39672	0.30425	0	0.32163	0.32163	0.37326	0.36735	0.3651	0	0.38975	0.34741	0.36832	0	0	0.37072	0.37072	0
0.46162	0.46162	0.46162	0.44382	0.44532	0.46855	0.4183	0.43697	0.43697	0.44852	0.44209	0.45961	0	0.49201	0.44656	0.43779	0.43779	0	0.46561	0.38099	0.46902	0.33228	0.43508	0.43508	0.50669	0	0.45921	0.44407	0.52692	0	0.40854	0.39227	0.41766	0.45331	0.35569	0	0.4757	0.4757	0.47743	0.38052	0.45986	0.39938	0.44228	0.47091	0.835	0.39227	0.39227	0.40209	0.40209	0
0.47236	0.47236	0.47236	0.45419	0.44864	0.44954	0.43739	0.46208	0.46208	0.40478	0.44807	0.44606	0	0.45117	0.44861	0.4437	0.4437	0	0.45089	0.37703	0.50836	0.34797	0.43988	0.43988	0.51089	0	0.4803	0.37195	0.51144	0.31615	0.41034	0.42712	0.40901	0.47268	0.39398	0	0.48335	0.48335	0.45229	0.34996	0.43092	0.41109	0.38618	0.52089	0.47666	0.42712	0.42712	0.46875	0.46875	0
0.47741	0.47741	0.47741	0.4934	0.46587	0.47002	0.4486	0.48089	0.48089	0.40888	0.44701	0.4765	0	0.46895	0.47153	0.46215	0.46215	0	0.49309	0.38572	0.4828	0.35265	0.45847	0.45847	0.45617	0	0.45036	0.33678	0.49041	0.32068	0.45921	0.46355	0.40692	0.45651	0.35992	0	0.48163	0.48163	0.45606	0.30483	0.42321	0.39136	0.39735	0.50838	0.48225	0.46355	0.46355	0.4594	0.4594	0
0	0	0	0	0	0	0	0	0	0	0	0	0	0	0	0	0	0	0	0	0	0	0	0	0	0	0	0	0	0	0	0	0	0	0	0	0	0	0	0	0	0	0	0	0	0	0	0	0	0
0.34773	0.34773	0.34773	0.31726	0.32459	0.28919	0	0	0	0	0.28651	0	0	0	0	0	0	0	0	0	0.40467	0.28259	0.29233	0.29233	0.35047	0	0.31676	0.28544	0.3188	0.2937	0.28954	0	0.33201	0.32378	0.29726	0	0	0	0.34958	0.3507	0.33594	0.30839	0.34326	0.34789	0.33989	0	0	0.34971	0.34971	0
0.34528	0.34528	0.34528	0.33709	0.35257	0.31768	0.32513	0.3028	0.3028	0.3045	0.29915	0.31407	0	0.28964	0.31961	0.29053	0.29053	0	0.3217	0.28458	0.37574	0	0.28797	0.28797	0.36369	0	0.28759	0	0.35552	0	0	0.30022	0	0.35636	0	0	0.3576	0.3576	0.38336	0	0.33075	0.30384	0.5539	0.58402	0.35156	0.30022	0.30022	0.33192	0.33192	0
0.38975	0.38975	0.38975	0.37655	0.38403	0.38448	0.38146	0.3683	0.3683	0.34823	0.34677	0.33227	0	0.35167	0.341	0.30042	0.30042	0	0.35308	0.31562	0.4297	0.41135	0.40958	0.40958	0.46004	0	0.37373	0.31295	0.51508	0	0.34108	0.34512	0.40499	0.40816	0.37254	0	0.35103	0.35103	0.39986	0.31863	0.40183	0.33511	0.44395	0.41893	0.44369	0.34512	0.34512	0.40235	0.40235	0
0.37465	0.37465	0.37465	0.37135	0.34973	0.34533	0.3442	0.34925	0.34925	0.30917	0.3068	0.30298	0	0.30945	0.35188	0.30136	0.30136	0	0.31313	0.28027	0.3488	0.30924	0.35612	0.35612	0.34407	0	0.37088	0.34361	0.42503	0	0.2915	0	0	0.3232	0.34185	0	0.33516	0.33516	0.32003	0.29087	0.28265	0.38433	0.42231	0.38838	0.35418	0	0	0.30776	0.30776	0
0.32398	0.32398	0.32398	0.28295	0.29281	0.32582	0.29679	0.32677	0.32677	0	0.29274	0.35887	0	0.36688	0.35766	0.34665	0.34665	0	0.30554	0	0.33529	0.28756	0.29027	0.29027	0.30752	0	0.30724	0.3232	0.32736	0	0	0	0.49184	0.28489	0	0	0.32468	0.32468	0.34535	0	0.35256	0.30544	0	0	0.30944	0	0	0.30762	0.30762	0
0.4584	0.46486	0.45975	0.45875	0.43967	0.46388	0.41156	0.44563	0.44618	0.40577	0.45162	0.43334	0	0.43307	0.44665	0.40817	0.40816	0	0.43345	0.37278	0.46063	0.39287	0.45273	0.45273	0.4221	0	0.9829	0.5645	0.44022	0	0.374	0.38615	0.37617	0.38058	0.35327	0	0.45353	0.45607	0.39803	0.30559	0.3902	0.44359	0.37122	0.37976	0.45921	0.38633	0.38631	0.37806	0.3779	0
0	0	0	0	0	0	0	0	0	0	0	0	0	0	0	0	0	0	0	0	0	0	0	0	0.32897	0.30689	0	0	0	0	0	0	0.29058	0	0	0	0	0	0.34472	0.33996	0.34858	0	0	0	0	0	0	0	0	0.30105
0	0	0	0	0	0	0.29741	0.28003	0.28003	0	0	0	0	0	0	0	0	0	0	0	0.29958	0	0	0	0.33205	0	0	0	0	0	0	0	0.30837	0	0	0.31404	0	0	0	0	0	0	0	0	0	0	0	0.30361	0.30361	0
0	0	0	0	0	0	0	0	0	0.322	0.31673	0	0	0.34089	0.33884	0.31763	0.33263	0	0.28912	0	0.28943	0	0.29299	0.29299	0.28872	0	0	0.32941	0	0	0	0	0	0.31	0	0	0.34735	0.36235	0.334	0.32524	0	0	0.2828	0.34984	0.36386	0	0	0	0	0
0.36388	0.36388	0.36388	0.34931	0.3796	0.36955	0.38372	0.37228	0.37228	0.28476	0.28298	0.28071	0	0.28915	0.32588	0.2865	0.2865	0	0	0	0.41113	0.3981	0.32399	0.32399	0.34576	0	0.35148	0.35434	0.38513	0	0.29357	0.29341	0.39723	0.31283	0.32474	0	0.30875	0.30875	0.3835	0.29557	0.34863	0.30831	0.38224	0.3216	0.34646	0.29341	0.29341	0.31833	0.31833	0
0.36558	0.36558	0.36558	0.35239	0.3574	0.37415	0.38885	0.37715	0.37715	0	0	0	0	0	0.3115	0	0	0	0	0	0.42692	0.41372	0.33124	0.33124	0.36056	0	0.36006	0.36134	0.39595	0	0.28512	0	0.38111	0.31581	0.33079	0	0	0	0.39765	0.32705	0.3601	0.32637	0.39473	0.32811	0.35496	0	0	0.33412	0.33412	0
0.40314	0.40314	0.40314	0.38614	0.37684	0.42051	0.38378	0.40287	0.40287	0.32724	0.35415	0.34315	0	0.37597	0.37403	0.32671	0.32671	0.30156	0.34557	0.31983	0.45858	0.3693	0.39884	0.39884	0.46051	0	0.40968	0.4468	0.44172	0	0.32587	0.3018	0.40611	0.44477	0.35522	0	0.36345	0.36345	0.44744	0.42806	0.42033	0	0.43085	0.37147	0.4241	0.3018	0.3018	0.40823	0.40823	0
0.40739	0.40739	0.40739	0.38213	0.36843	0.41101	0.35537	0.4097	0.4097	0.30966	0.33107	0.32603	0	0.35418	0.34995	0.30428	0.30428	0.30064	0.32561	0.30828	0.41189	0.35528	0.37994	0.37994	0.42825	0	0.39618	0.43079	0.42762	0	0.31556	0.28924	0.38269	0.41976	0.32208	0	0.32884	0.32884	0.43255	0.41128	0.39355	0.28118	0.42604	0.36164	0.40909	0.28924	0.28924	0.39549	0.39549	0
0.34197	0.34197	0.34197	0.31122	0.29958	0.34964	0.28573	0.32553	0.32553	0	0.28796	0.29336	0	0.32152	0.29931	0	0	0.39242	0.30513	0	0.37377	0.28056	0.30755	0.30755	0.4164	0	0.31465	0.38612	0.33949	0	0	0	0.33143	0.40142	0.28905	0	0.28025	0.28025	0.41293	0.4554	0.40161	0	0.38453	0.31702	0.36502	0	0	0.38579	0.38579	0
0.33417	0.33417	0.33417	0.3152	0.34788	0.38113	0.35059	0.34503	0.34503	0	0.30823	0.29155	0	0.30804	0.34969	0.31384	0.31384	0.35055	0.28058	0	0.43806	0.31763	0.30807	0.30807	0.42	0	0.34821	0.37224	0.42818	0.30961	0.29494	0	0.3828	0.35476	0.39854	0	0.32124	0.32124	0.3972	0.34617	0.39229	0	0.39873	0.33025	0.34724	0	0	0.37694	0.37694	0
0	0	0	0	0.29032	0	0	0	0	0	0	0	0	0	0	0	0	0	0	0	0.36253	0	0	0	0.36999	0	0	0	0.28562	0.35827	0	0	0.32077	0.30735	0.30139	0	0	0	0.30501	0.29342	0.30085	0	0.29083	0.36368	0.28099	0	0	0.36107	0.36107	0
0	0	0	0	0	0	0	0	0	0	0	0	0	0	0	0	0	0	0	0	0	0	0	0	0	0	0	0	0	0	0	0	0	0	0	0	0	0	0	0	0	0	0	0	0	0	0	0	0	0
0.3068	0.3068	0.3068	0.28591	0	0.29554	0.28406	0.30703	0.30703	0	0	0	0	0.29242	0.28789	0	0	0	0	0	0.32498	0	0.28974	0.28974	0.40766	0	0.2835	0	0.34071	0	0	0	0.28363	0.35621	0	0	0.31036	0.31036	0.33535	0.3537	0.28754	0.29983	0.36573	0.35185	0.29281	0	0	0.30556	0.30556	0
0	0	0	0	0	0	0	0	0	0	0	0	0	0	0	0	0	0	0	0	0	0	0	0	0	0.7	0	0	0	0	0	0	0	0	0	0	0	0	0	0	0	0	0	0	0	0	0	0	0	0.54838
0	0	0	0	0	0	0	0	0	0	0	0	0	0.28462	0	0	0	0	0	0	0.28766	0	0	0	0.33869	0	0	0	0	0	0	0	0	0.35605	0.29108	0	0.2829	0.2829	0.3456	0.36623	0.29182	0	0	0	0	0	0	0	0	0
0.31139	0.31139	0.31139	0.30647	0.32757	0.29742	0.28044	0.30739	0.30739	0	0.30846	0	0	0.30604	0.30053	0	0	0	0.28459	0	0.34095	0.32341	0.32139	0.32139	0.38937	0	0.29108	0.28766	0.40441	0.34331	0.28787	0	0.32172	0.29849	0.31131	0	0.28815	0.28815	0.31711	0.31727	0.31403	0.31089	0.29512	0.29722	0.33003	0	0	0.31443	0.31443	0
0.36497	0.36497	0.36497	0.34754	0.35519	0.36065	0.30808	0.32626	0.32626	0.35436	0.39265	0.37911	0	0.4128	0.39524	0.36609	0.36609	0	0.3776	0.29679	0.41512	0.35722	0.38734	0.38734	0.44979	0	0.38134	0.37856	0.41798	0	0.3551	0.30593	0.37189	0.38571	0.35376	0	0.40809	0.40809	0.42198	0.34717	0.39563	0.33404	0.34554	0.31467	0.39941	0.30593	0.30593	0.33597	0.33597	0
0	0	0	0	0	0	0	0	0	0	0	0	0.32317	0	0	0	0	0	0	0	0.3094	0	0	0	0	0	0	0	0	0	0	0	0	0	0	0	0	0	0	0.32343	0	0	0	0	0	0	0	0	0	0
0.49013	0.49013	0.49013	0.45232	0.46427	0.46185	0.40135	0.41417	0.41417	0.37348	0.40205	0.36846	0	0.36921	0.34728	0.32207	0.32207	0	0.37847	0.3615	0.46511	0.36915	0.38465	0.38465	0.49241	0	0.373	0.36656	0.45721	0.29207	0.34854	0.32412	0.4201	0.52029	0.34422	0	0.37897	0.37897	0.46346	0.43354	0.45906	0.34336	0.50485	0.50064	0.4583	0.32412	0.32412	0.42812	0.42812	0
0.28758	0.28758	0.28758	0	0	0.3079	0	0	0	0	0	0	0	0	0	0	0	0.31396	0	0	0	0	0	0	0.30216	0	0	0	0	0	0	0	0.2988	0.2872	0	0	0	0	0.31934	0.41996	0.31989	0	0.31579	0	0.28164	0	0	0	0	0
0	0	0	0	0	0	0	0	0	0	0	0	0	0	0	0	0	0	0	0	0	0	0	0	0	0	0	0	0	0	0	0	0	0	0	0	0	0	0	0	0	0	0	0	0	0	0	0	0	0
0.39231	0.39231	0.39231	0.38504	0.39523	0.39577	0.39007	0.38209	0.38209	0.35745	0.38021	0.36717	0	0.35442	0.34574	0.34608	0.34608	0	0.34805	0.3258	0.36055	0.30851	0.33488	0.33488	0.43588	0	0.34006	0.40224	0.46491	0	0.30838	0.3177	0.38086	0.42261	0.34482	0.28174	0.36627	0.36627	0.44947	0.29361	0.39395	0.3466	0.39799	0.42652	0.41163	0.3177	0.3177	0.37042	0.37042	0
0	0	0	0	0	0	0	0	0	0	0	0	0	0	0	0	0	0	0	0	0	0	0	0	0	0.3791	0	0	0	0	0	0	0	0	0	0	0	0	0	0	0	0	0	0	0	0	0	0	0	0.3523
0	0	0	0	0.28799	0.29697	0.29788	0	0	0	0	0	0	0	0	0	0	0	0	0	0.35699	0	0.30256	0.30256	0.32749	0	0.30376	0.29104	0.33999	0.28297	0	0	0.33322	0.28076	0.38612	0.2838	0	0	0.33247	0.31788	0.2898	0.31407	0	0.3124	0.29789	0	0	0.32801	0.32801	0
0	0	0	0	0	0	0	0	0	0	0	0	0	0	0	0	0	0	0	0	0	0	0	0	0	0	0	0	0	0	0	0	0	0	0	0	0	0	0	0	0	0	0	0	0	0	0	0	0	0
0	0	0	0	0	0.28849	0	0	0	0	0	0	0	0	0	0	0	0.43378	0	0	0.29236	0	0	0	0.30763	0	0	0	0	0	0	0	0	0	0	0	0	0	0.33723	0	0.3599	0	0.3118	0	0	0	0	0	0	0
0	0	0	0	0	0	0	0	0	0	0	0	0	0	0	0	0	0.29939	0	0	0.33242	0.28763	0.2912	0.2912	0.29739	0	0	0.32839	0.31808	0	0	0	0.28166	0	0.33446	0	0	0	0.29323	0.3515	0	0	0	0	0	0	0	0	0	0
0.31021	0.31021	0.31021	0.32003	0.32563	0.33472	0.29636	0.3081	0.3081	0	0	0	0	0	0.28204	0	0	0	0	0	0.42018	0.32151	0.31371	0.31371	0.39123	0	0.36098	0.31382	0.39006	0.29316	0	0	0.34008	0.31654	0.43193	0.31152	0	0	0.39524	0.40214	0.38	0.42131	0.32676	0	0.34085	0	0	0.31809	0.31809	0
0.32466	0.32466	0.32466	0.33007	0.29385	0.31678	0.33616	0.32076	0.32076	0.32371	0.2933	0.32222	0	0.31733	0.3513	0.29882	0.29882	0	0.33131	0.28618	0.38915	0.30248	0.35841	0.35841	0.36774	0	0.3201	0.3344	0.38293	0	0.31702	0.30594	0.39445	0.39538	0.33386	0	0.31539	0.31539	0.36183	0.32276	0.35974	0.29674	0.31823	0.33039	0.36098	0.30594	0.30594	0.3491	0.3491	0
0.37128	0.37128	0.37128	0.38067	0.33383	0.34063	0.35007	0.34907	0.34907	0.39258	0.39495	0.40087	0	0.40954	0.41395	0.40238	0.40238	0	0.37873	0.32344	0.39835	0.30546	0.42441	0.42441	0.36861	0	0.39988	0.37436	0.36363	0	0.36628	0.34696	0.34461	0.30525	0.30651	0	0.39497	0.39497	0.28935	0	0	0.29467	0.29671	0.28389	0.36726	0.34696	0.34696	0.34268	0.34268	0
0	0	0	0	0	0	0	0	0	0	0	0	0	0	0	0	0	0	0	0	0	0	0	0	0	0	0	0	0	0	0	0	0	0	0	0.28419	0	0	0	0.3344	0	0.29978	0	0	0	0	0	0	0	0
0	0	0	0	0	0	0	0	0	0	0	0	0	0	0	0	0	0.31781	0	0	0	0	0	0	0	0	0	0	0	0	0	0	0	0	0	0	0	0	0	0.29148	0	0	0	0	0	0	0	0	0	0
0	0	0	0	0	0.30829	0	0	0	0.32003	0.32854	0.30543	0	0.31364	0.31751	0.30026	0.30026	0.34712	0.28319	0	0.37839	0	0.32022	0.32022	0.31812	0	0.30133	0.3061	0.28013	0	0	0	0.30468	0.29082	0	0	0.2988	0.2988	0.35448	0.34329	0.39552	0	0.30249	0	0.33777	0	0	0.31877	0.31877	0
0.41189	0.41189	0.41189	0.38299	0.39312	0.40663	0.37904	0.38151	0.38151	0.35698	0.4126	0.3792	0	0.37883	0.38107	0.37388	0.37388	0	0.37546	0.31024	0.53563	0	0.33722	0.33722	0.48078	0	0.41824	0.38999	0.39071	0.135	0.35203	0.34254	0.39037	0.41755	0.3398	0	0.39822	0.39822	0.47979	0.36455	0.436	0.3411	0.40914	0.47965	0.46636	0.34254	0.34254	0.44779	0.44779	0
0.44836	0.44836	0.44836	0.44235	0.42113	0.44823	0.39584	0.42623	0.42623	0.41094	0.41796	0.43363	0	0.45063	0.46439	0.41188	0.41188	0	0.44497	0.31845	0.48488	0.34905	0.41945	0.41945	0.47684	0	0.39908	0.38463	0.46402	0	0.35133	0.3613	0.35136	0.45964	0.39023	0	0.4658	0.4658	0.53309	0.41864	0.5175	0.35285	0.46365	0.44708	0.49824	0.3613	0.3613	0.40441	0.40441	0
0.33889	0.33889	0.33889	0.33236	0.32787	0.33534	0.35162	0.36567	0.36567	0	0.32323	0.30764	0	0.34829	0.35096	0.33046	0.33046	0	0.30371	0	0.38088	0	0.30824	0.30824	0.38498	0	0.28864	0.37468	0.36905	0.2827	0.29078	0	0.30333	0.28958	0	0	0.3492	0.3492	0.37184	0.31188	0.3384	0	0.31608	0.3222	0.40518	0	0	0.34417	0.34417	0
0	0	0	0	0	0	0	0	0	0	0	0	0	0	0	0	0	0	0	0	0	0	0	0	0	0	0	0	0	0	0	0	0	0	0.33988	0	0	0	0	0.30094	0	0	0	0	0	0	0	0	0	0
0	0	0	0	0	0	0	0	0	0	0	0	0	0	0	0	0	0	0	0	0	0	0	0	0.31344	0	0	0.28718	0.28387	0	0	0	0	0	0	0	0	0	0	0	0	0	0	0	0.28282	0	0	0	0	0
0.36475	0.36475	0.36475	0.38065	0.37869	0.37801	0.37694	0.36856	0.36856	0.33412	0.36129	0.33983	0	0.36488	0.33093	0.33986	0.33986	0	0.32721	0	0.43616	0.34827	0.33073	0.33073	0.51482	0	0.32384	0.34345	0.45598	0	0.33328	0.30761	0.41305	0.39704	0.32039	0.29837	0.3379	0.3379	0.41223	0.38212	0.49149	0.28166	0.37599	0.37082	0.4579	0.30761	0.30761	0.42311	0.42311	0
0.34347	0.34347	0.34347	0.35064	0.37186	0.3723	0.35047	0.37077	0.37077	0.33271	0.36942	0.35704	0	0.37378	0.41746	0.36323	0.36323	0	0.34541	0.28515	0.39015	0.30385	0.32009	0.32009	0.34631	0	0.35422	0.39933	0.40242	0	0.30058	0.30448	0.36577	0.33424	0.30634	0	0.39756	0.39756	0.38917	0	0.34649	0	0.39132	0.29936	0.33478	0.30448	0.30448	0.32293	0.32293	0
0.37196	0.37196	0.37196	0.3688	0.38748	0.38195	0.35325	0.33917	0.33917	0.32582	0.38229	0.36454	0	0.34956	0.37759	0.37221	0.37221	0	0.35617	0.31494	0.49706	0.28249	0.36976	0.36976	0.44112	0	0.38322	0.38651	0.39628	0.33165	0.35181	0.3617	0.41498	0.39423	0.39048	0	0.38741	0.38741	0.45209	0.3455	0.40937	0	0.39697	0.44021	0.40996	0.3617	0.3617	0.45172	0.45172	0
0.4121	0.4121	0.4121	0.4394	0.39873	0.40646	0.42076	0.40036	0.40036	0.38878	0.42302	0.43005	0	0.40817	0.43223	0.4161	0.4161	0	0.45244	0.40421	0.46026	0.35458	0.48406	0.48406	0.41289	0	0.42556	0.3657	0.46864	0.34053	0.40849	0.45261	0.42893	0.44691	0.3622	0	0.45864	0.45864	0.39945	0.29046	0.42472	0.40131	0.3268	0.48153	0.43907	0.45261	0.45261	0.44036	0.44036	0
0	0	0	0	0	0	0	0	0	0	0	0	0	0	0	0	0	0	0	0	0	0	0	0	0	0	0	0	0	0	0	0	0	0	0	0	0	0	0	0	0	0	0	0	0	0	0	0	0	0
0.31397	0.31397	0.31397	0.30941	0.29274	0.29952	0.31778	0.30935	0.30935	0.28328	0.32714	0.31159	0	0.32718	0.34247	0.33359	0.33359	0	0.28844	0	0.35145	0	0.29785	0.29785	0.36219	0	0.29724	0.38031	0.39254	0	0	0	0.30522	0	0	0.35492	0.33564	0.33564	0.37711	0.32212	0.38017	0.32949	0.29324	0.33465	0.40759	0	0	0.33362	0.33362	0
0	0	0	0	0	0	0	0	0	0	0	0	0	0	0	0	0	0	0	0	0	0	0	0	0	0.35	0	0	0	0	0	0	0	0	0	0	0	0	0	0	0	0	0	0	0	0	0	0	0	0.32903
0	0	0	0	0	0	0	0	0	0	0	0	0	0	0	0	0	0	0	0	0	0	0	0	0	0	0	0	0	0	0	0	0	0	0	0	0	0	0	0	0	0	0	0	0	0	0	0	0	0
0.33998	0.33998	0.33998	0.35007	0.32755	0.34783	0.32131	0.34011	0.34011	0.37336	0.36481	0.3793	0	0.39452	0.37296	0.34983	0.34983	0	0.38384	0	0.36797	0.32439	0.35763	0.35763	0.40796	0	0.32329	0.31143	0.43327	0	0.31864	0.2895	0	0.34286	0.38872	0	0.39353	0.39353	0.33461	0.31563	0.33167	0.30368	0.42163	0.36375	0.40229	0.2895	0.2895	0	0	0
0	0	0	0	0	0	0	0	0	0	0	0	0	0	0	0	0	0	0	0	0.29687	0	0	0	0	0	0	0	0	0	0	0	0	0	0	0	0	0	0	0.29079	0	0	0	0	0	0	0	0	0	0
0.29894	0.29894	0.29894	0	0	0	0	0	0	0	0	0	0	0	0	0	0	0	0	0	0.30875	0.38866	0.33697	0.33697	0.32655	0	0.29379	0.32119	0.34936	0	0	0	0.38685	0.34748	0	0	0.29401	0.29401	0.29149	0	0.28849	0.30277	0.3002	0.28637	0.29848	0	0	0.2822	0.2822	0
0.31537	0.31537	0.31537	0.32012	0.31304	0.31705	0.33244	0.31258	0.31258	0	0	0.28264	0	0	0.28443	0	0	0	0	0	0.29617	0.33298	0.28188	0.28188	0	0	0	0	0.37365	0.3107	0	0	0.29562	0	0.31228	0	0	0	0	0	0	0.33605	0	0.33507	0	0	0	0	0	0
0.30279	0.30279	0.30279	0.28222	0.28924	0.31732	0	0.29223	0.29223	0	0	0	0	0	0	0	0	0.40689	0	0	0.3291	0	0	0	0.38368	0.32748	0.3256	0.29437	0.35105	0	0	0	0	0.32597	0.3032	0	0	0	0.34987	0.43002	0.34423	0	0.40298	0.32634	0.37062	0	0	0.29864	0.29864	0.35057
0.43691	0.43691	0.43691	0.41262	0.4293	0.45364	0.42735	0.43804	0.43804	0.3756	0.40215	0.43164	0	0.64403	0.41706	0.41618	0.41618	0	0.54972	0.32518	0.43971	0.37386	0.42754	0.42754	0.47381	0	0.41526	0.47286	0.48903	0.28133	0.3566	0.30198	0.42737	0.41302	0.33876	0	0.41255	0.41255	0.61964	0.40754	0.42553	0.3978	0.3816	0.40583	0.52179	0.30198	0.30198	0.38753	0.38753	0
0.38652	0.38652	0.38652	0.34179	0.31806	0.37662	0.32274	0.36709	0.36709	0.34412	0.39223	0.39695	0	0.55589	0.40224	0.379	0.379	0	0.54556	0.32306	0.38684	0	0.40865	0.40865	0.39454	0	0.36329	0.35274	0.36387	0	0.31477	0	0.32472	0.4068	0	0	0.36976	0.36976	0.59602	0.31725	0.39833	0	0.40733	0.35214	0.40302	0	0	0.44335	0.44335	0
0	0	0	0	0	0	0	0	0	0	0	0	0	0	0	0	0	0	0	0	0	0	0	0	0	0	0	0	0	0	0	0	0	0	0	0	0	0	0	0	0	0	0	0	0	0	0	0	0	0
0.4225	0.4225	0.4225	0.3802	0.3892	0.39379	0.37802	0.40504	0.40504	0.31795	0.36004	0.36568	0	0.35519	0.3787	0.34762	0.34762	0	0.36262	0.30918	0.41032	0.35067	0.33811	0.33811	0.40907	0	0.35801	0.36199	0.46806	0	0.30705	0.34054	0.37187	0.41898	0.33915	0	0.35797	0.35797	0.43733	0.34338	0.4539	0.28238	0.41359	0.41764	0.42718	0.34054	0.34054	0.39333	0.39333	0
0.34106	0.34106	0.34106	0.32852	0.30647	0.28897	0	0.28572	0.28572	0	0.29732	0	0	0	0	0	0	0	0	0	0.30932	0	0.28348	0.28348	0.37281	0	0	0.29907	0.38842	0.29286	0	0	0.31955	0.33853	0.30997	0	0	0	0.39798	0.42251	0.35486	0.28436	0.35479	0.37506	0.37018	0	0	0.31682	0.31682	0
0	0.02543	0.007084	0	0	0	0	0.007084	0.0053505	0	0.03057	0	0.50027	0	0	0.0083545	0.0083572	0.40795	0	0	0	0	0.0078078	0.0077966	0	0.50027	0.0012083	0	0	0	0	0	0	0	0	0	0.028343	0.040462	0	0	0	0	0	0	0	0.022293	0.036295	0.035325	0	0.44836
0	0	0	0	0	0	0	0	0	0	0	0	0	0	0	0	0	0	0	0	0	0	0	0	0	0	0	0	0	0	0	0	0	0	0	0	0	0	0	0	0	0	0	0	0	0	0	0	0	0
0	0	0	0	0	0	0	0	0	0	0	0	0	0	0	0	0	0	0	0	0	0	0	0	0	0	0	0	0	0	0	0	0	0	0	0	0	0	0	0	0	0	0	0	0	0	0	0	0	0
0	0	0	0	0	0	0	0	0	0	0	0	0	0	0	0	0	0.35957	0	0	0	0	0	0	0	0	0	0	0	0	0	0	0	0	0	0	0	0	0	0	0	0	0	0	0	0	0	0	0	0
0	0	0	0	0	0	0	0	0	0	0	0	0	0	0	0	0	0.35957	0	0	0	0	0	0	0	0	0	0	0	0	0	0	0	0	0	0	0	0	0	0	0	0	0	0	0	0	0	0	0	0
0.4075	0.4075	0.4075	0.38368	0.36031	0.38526	0.35887	0.38193	0.38193	0.39361	0.39738	0.38422	0	0.38962	0.41283	0.35714	0.35714	0	0.39695	0.3363	0.4019	0.36103	0.41389	0.41389	0.40415	0	0.39936	0.42332	0.43045	0	0.38722	0.35224	0.40263	0.44212	0.36832	0	0.4104	0.4104	0.40874	0.38893	0.40111	0.37919	0.41449	0.38591	0.42954	0.35224	0.35224	0.36858	0.36858	0
0.31979	0.31979	0.31979	0.30266	0.34719	0.34079	0.32795	0.29298	0.29298	0.2966	0	0.28555	0	0.3067	0.32204	0.30523	0.30523	0.30777	0	0	0.42042	0	0.29331	0.29331	0.43065	0	0.36346	0.37135	0.43349	0.28245	0	0	0.36442	0.35637	0.39686	0	0.34123	0.34123	0.38034	0.28005	0.35908	0.29591	0.38663	0.33939	0.40428	0	0	0.30227	0.30227	0
0.29378	0.29378	0.29378	0	0	0	0	0	0	0	0	0	0	0	0	0	0	0.35272	0	0	0.33826	0	0	0	0.36239	0.28541	0	0.28172	0.31388	0	0	0	0	0.33782	0.30128	0	0	0	0.36903	0.3702	0.343	0.28479	0.33897	0.28844	0.32804	0	0	0	0	0.31
0	0	0	0	0	0	0	0	0	0	0	0	0	0	0	0	0	0.30989	0	0	0	0	0	0	0	0	0	0	0	0	0	0	0	0	0	0	0	0	0	0	0	0	0	0	0	0	0	0	0	0
0	0	0	0	0	0	0	0	0	0	0	0	0	0	0	0	0	0	0	0	0	0	0	0	0	0	0	0	0	0	0	0	0	0	0	0	0	0	0	0	0	0	0	0	0	0	0	0	0	0
0	0	0	0	0	0.29475	0	0	0	0	0	0	0	0	0	0	0	0	0	0	0	0.29055	0.28329	0.28329	0.29463	0	0	0	0	0	0	0	0.30812	0	0	0	0	0	0.29637	0.33514	0.30541	0	0.36549	0	0	0	0	0.29243	0.29243	0
0	0	0	0	0	0	0	0	0	0	0	0	0	0	0	0	0	0	0	0	0	0	0	0	0	0.30067	0	0	0	0	0	0	0	0	0	0	0	0	0	0	0	0	0.30057	0	0	0	0	0	0	0.29991
0.48953	0.48953	0.48953	0.41337	0.40506	0.43739	0.39281	0.40493	0.40493	0.43285	0.46373	0.38873	0	0.40946	0.42547	0.40903	0.40903	0	0.40725	0.38914	0.46655	0.372	0.45032	0.45032	0.45398	0	0.43322	0.35393	0.44761	0	0.39395	0.35112	0.43244	0.44684	0.35719	0	0.41914	0.41914	0.46607	0.36933	0.45385	0.36613	0.45924	0.40418	0.48908	0.35112	0.35112	0.42483	0.42483	0
0	0	0	0	0	0.3132	0	0.28121	0.28121	0	0	0	0	0	0	0	0	0	0	0	0	0	0	0	0	0	0	0	0.29693	0	0	0	0	0	0	0	0	0	0.30806	0.29974	0.30228	0	0	0	0	0	0	0	0	0
0	0	0	0	0	0	0	0	0	0	0	0	0	0	0	0	0	0	0	0	0	0	0	0	0	0	0	0	0	0	0	0	0	0	0	0	0	0	0	0	0	0	0	0	0	0	0	0	0	0
0	0	0	0	0	0	0	0	0	0	0	0	0.33001	0	0	0	0	0.36505	0	0	0.29639	0	0	0	0.29744	0	0	0	0	0	0	0	0	0	0	0	0	0	0.31446	0	0.32449	0	0.3099	0	0	0	0	0	0	0
0	0	0	0	0	0	0	0	0	0	0	0	0	0	0	0	0	0	0	0	0	0	0	0	0.29358	0.36214	0	0	0	0	0	0	0	0	0	0	0	0	0	0	0	0	0	0	0	0	0	0	0	0.34264
0	0	0	0	0	0	0	0	0	0	0	0	0	0	0	0	0	0	0	0	0	0	0	0	0	0.49653	0	0	0	0	0	0	0	0	0	0	0	0	0	0	0	0	0	0	0	0	0	0	0	0.43368
0.28266	0.28266	0.28266	0.29732	0.28591	0.30165	0	0	0	0	0.28251	0	0	0.28363	0	0	0	0	0	0	0.33475	0	0	0	0.31359	0	0	0	0.28358	0	0	0	0.31411	0.29695	0	0	0	0	0	0.37534	0.31356	0	0.3326	0	0.30863	0	0	0	0	0
0	0	0	0	0	0	0	0	0	0	0	0	0	0	0	0	0	0	0	0	0	0	0	0	0	0	0	0	0	0	0	0	0	0	0	0	0	0	0	0	0	0	0	0	0	0	0	0	0	0
0	0	0	0	0	0	0	0	0	0	0	0	0	0	0	0	0	0	0	0	0	0	0	0	0	0	0	0	0	0	0	0	0	0	0	0	0	0	0	0	0	0	0	0	0	0	0	0	0	0
0.44568	0.44568	0.44568	0.40778	0.45308	0.42812	0.42902	0.3969	0.3969	0.41225	0.42561	0.46238	0	0.45323	0.42743	0.4414	0.4414	0	0.41039	0.42527	0.46348	0.35178	0.35826	0.35826	0.47652	0	0.36618	0.38307	0.44428	0	0.38868	0.41493	0.45756	0.47395	0.33909	0	0.47902	0.47902	0.42232	0.33404	0.45253	0	0.42674	0.4821	0.45636	0.41493	0.41493	0.42782	0.42782	0
0.48164	0.48164	0.48164	0.44714	0.46015	0.46923	0.38699	0.40257	0.40257	0.45214	0.46785	0.456	0	0.45867	0.46286	0.4342	0.4342	0	0.45625	0.39183	0.40991	0.34336	0.40825	0.40825	0.42253	0	0.41463	0.39339	0.44173	0	0.33923	0.36709	0.39421	0.49005	0.29948	0	0.47553	0.47553	0.44377	0.34402	0.44162	0.31974	0.5174	0.51261	0.46142	0.36709	0.36709	0.35942	0.35942	0
0	0	0	0	0	0	0	0	0	0	0	0	0.3752	0	0	0	0	0.32636	0	0	0	0	0	0	0	0.3752	0	0	0	0	0	0	0	0	0	0	0	0	0	0	0	0	0	0	0	0	0	0	0	0.35869
0	0	0	0	0	0	0	0	0	0	0	0	0	0	0	0	0	0	0	0	0	0	0	0	0	0.33572	0	0	0	0	0	0	0	0	0	0	0	0	0	0.29273	0	0	0	0	0	0	0	0	0	0.33014
0	0	0	0	0	0	0	0	0	0	0	0	0.29898	0	0	0	0	0	0	0	0.29661	0	0	0	0.294	0.31813	0	0	0.29418	0	0	0	0	0	0	0	0	0	0.31915	0.2952	0.31099	0	0.29791	0	0.30036	0	0	0	0	0.32612
0	0	0	0	0	0	0	0	0	0	0	0	0	0	0	0	0	0	0	0	0	0	0	0	0	0	0	0	0	0	0	0	0	0	0	0	0	0	0	0	0	0	0	0	0	0	0	0	0	0
0.35463	0.35463	0.35463	0.29975	0.28819	0.31496	0.3126	0.32564	0.32564	0.29068	0.31293	0.31197	0	0.30794	0.34128	0.30741	0.30741	0	0.3198	0.29285	0.34295	0.36616	0.35182	0.35182	0.32454	0	0.32125	0.33889	0.3694	0.28265	0	0	0.34236	0.3106	0.32092	0	0.30149	0.30149	0.32539	0.34542	0.32385	0.3311	0.29728	0.29952	0.31143	0	0	0.32193	0.32193	0
0	0	0	0	0	0	0	0	0	0	0	0	0	0	0	0	0	0.33749	0	0	0.31593	0	0	0	0.32223	0	0	0	0	0	0	0	0	0.33022	0.32078	0	0	0	0	0.33948	0	0	0	0.28016	0	0	0	0.29652	0.29652	0
0.43152	0.43152	0.43152	0.40043	0.42768	0.43184	0.38253	0.41349	0.41349	0.36582	0.39108	0.41322	0	0.41859	0.45516	0.42161	0.42161	0	0.41601	0.33873	0.43625	0.29126	0.34383	0.34383	0.45826	0	0.37566	0.3853	0.44569	0	0.33962	0.36269	0.40376	0.41852	0.34394	0	0.44336	0.44336	0.44688	0.3533	0.44686	0.35509	0.39353	0.45547	0.42495	0.36269	0.36269	0.42308	0.42308	0
0.39963	0.39963	0.39963	0.35175	0.37566	0.3905	0.37439	0.42167	0.42167	0.30713	0.33978	0.34274	0	0.36674	0.36742	0.37064	0.37064	0	0.34256	0.30721	0.45631	0.39384	0.40535	0.40535	0.45831	0	0.36539	0.3841	0.47843	0.34614	0.34542	0.30472	0.43488	0.41575	0.40668	0	0.36545	0.36545	0.42169	0.4134	0.41491	0.36176	0.32783	0.40985	0.40152	0.30472	0.30472	0.45362	0.45362	0
0.32191	0.32191	0.32191	0.30679	0.31611	0.39478	0.30117	0.32914	0.32914	0.30883	0.28782	0.29406	0	0.33408	0.28217	0.29299	0.29299	0	0.30053	0	0.28204	0.28922	0.29335	0.29335	0.39425	0	0	0.28358	0.35085	0	0	0	0.31441	0.34373	0	0	0.30649	0.30649	0.34429	0.36524	0.32685	0	0.34887	0.33762	0.32717	0	0	0	0	0
0	0	0	0	0	0	0	0	0	0	0	0	0	0	0	0	0	0	0	0	0	0	0	0	0	0.31749	0	0	0.32818	0	0	0	0	0	0	0	0	0	0	0	0	0	0	0	0	0	0	0	0	0.30889
0	0	0	0	0	0	0	0	0	0	0	0	0	0	0	0	0	0	0	0	0	0	0	0	0	0.31749	0	0	0.32818	0	0	0	0	0	0	0	0	0	0	0	0	0	0	0	0	0	0	0	0	0.30889
0	0	0	0	0	0	0	0	0	0	0	0	0	0	0	0	0	0	0	0	0	0	0	0	0	0	0	0	0	0	0	0	0	0	0	0	0	0	0	0	0	0	0	0	0	0	0	0	0	0
0	0	0	0	0	0	0	0	0	0	0	0	0	0	0	0	0	0	0	0	0	0.28303	0	0	0	0	0	0	0.28768	0	0	0	0	0	0	0	0	0	0	0	0	0.32115	0	0	0	0	0	0	0	0
0	0	0	0	0	0	0	0	0	0	0	0	0.31892	0	0	0	0	0.31259	0	0	0	0.29715	0	0	0.31284	0	0	0.30208	0.315	0	0	0	0	0	0.29321	0	0	0	0	0.31574	0	0	0	0	0	0	0	0	0	0
0	0	0	0	0	0	0	0	0	0	0	0	0.32447	0	0	0	0	0.29222	0	0	0	0	0	0	0.29319	0.34294	0	0	0	0	0	0	0	0	0	0	0	0	0	0.31189	0	0	0	0	0	0	0	0	0	0.35611
0	0	0	0	0	0	0	0	0	0	0	0	0	0	0	0	0	0	0	0	0	0	0	0	0	0	0	0	0	0	0	0	0	0	0	0	0	0	0	0	0	0	0	0	0	0	0	0	0	0
0	0	0	0	0	0	0	0	0	0	0	0	0.31892	0	0	0	0	0.31259	0	0	0	0.29715	0	0	0.31284	0	0	0.30208	0.315	0	0	0	0	0	0.29321	0	0	0	0	0.31574	0	0	0	0	0	0	0	0	0	0
0	0	0	0	0	0	0	0	0	0	0	0	0.28833	0	0	0	0	0	0	0	0.28145	0	0	0	0	0	0	0	0	0	0	0	0	0	0	0	0	0	0	0.33457	0	0	0	0	0	0	0	0	0	0
0	0	0	0	0	0	0	0.2939	0.2939	0	0	0	0	0	0	0	0	0	0	0	0.37011	0.31483	0	0	0.28109	0	0	0.31532	0.33901	0	0	0	0	0	0.34204	0	0	0	0	0.32845	0	0.30776	0	0.28373	0	0	0	0	0	0
0	0	0	0	0	0	0	0	0	0	0	0	0	0	0	0	0	0	0	0	0	0	0	0	0	0.46667	0	0	0	0	0	0	0	0	0	0	0	0	0	0	0	0	0	0	0	0	0	0	0	0.41128
0	0	0	0	0	0	0	0	0	0	0	0	0	0	0	0	0	0	0	0	0	0	0	0	0	0	0	0	0	0	0	0	0	0	0	0	0	0	0	0	0	0	0	0	0	0	0	0	0	0
0	0	0	0	0	0	0	0	0	0	0	0	0	0	0	0	0	0	0	0	0	0	0	0	0	0	0	0	0	0	0	0	0	0	0	0	0	0	0	0	0	0	0	0	0	0	0	0	0	0
0	0	0	0	0	0	0	0	0	0	0	0	0	0	0	0	0	0	0	0	0	0	0	0	0	0	0	0	0	0	0	0	0	0	0	0	0	0	0	0	0	0	0	0	0	0	0	0	0	0
0	0	0	0	0	0	0	0	0	0	0	0	0	0	0	0	0	0	0	0	0	0	0	0	0	0	0	0	0	0	0	0	0	0	0	0	0	0	0	0.29636	0	0	0	0	0	0	0	0	0	0
0	0	0	0	0	0	0	0	0	0	0	0	0	0	0	0	0	0	0	0	0.31979	0.32403	0	0	0	0	0	0	0.32133	0	0	0	0	0	0	0	0	0	0	0	0	0.31552	0	0.29644	0	0	0	0	0	0
0	0	0	0	0	0	0	0	0	0	0	0	0	0	0	0	0	0	0	0	0	0	0	0	0	0.33659	0	0	0	0	0	0	0	0	0	0	0	0	0	0	0	0.2911	0.30456	0	0.28364	0	0	0	0	0.33732
0	0	0	0	0	0	0	0	0	0	0	0	0.32447	0	0	0	0	0.29222	0	0	0.31263	0.28539	0.28564	0.28564	0.30364	0.34294	0	0.29942	0.32222	0	0	0	0	0	0.2823	0	0	0	0	0.31189	0	0.31292	0	0	0	0	0	0	0	0.35611
0.29333	0.29333	0.29333	0.30308	0	0.28536	0	0.2956	0.2956	0	0	0	0	0	0	0	0	0	0	0	0.37293	0.29367	0.28085	0.28085	0.29966	0	0	0.29046	0.36567	0	0	0	0	0	0.36571	0	0	0	0.33228	0.28076	0	0.37934	0	0.31544	0.30271	0	0	0	0	0
0	0	0	0	0	0	0	0	0	0	0	0	0	0	0	0	0	0	0	0	0	0	0	0	0	0	0	0	0	0	0	0	0	0	0	0	0	0	0	0	0	0	0	0	0	0	0	0	0	0
0	0	0	0	0	0	0	0	0	0	0	0	0	0	0	0	0	0	0	0	0	0	0	0	0	0	0	0	0	0	0	0	0	0	0	0	0	0	0	0.29636	0	0	0	0	0	0	0	0	0	0
0	0	0	0	0	0	0	0	0	0	0	0	0	0	0	0	0	0	0	0	0.28025	0	0	0	0.30014	0.29442	0	0	0	0	0	0	0	0	0	0	0	0	0.33942	0.31151	0.30043	0	0.31883	0	0.2801	0	0	0.28644	0.28644	0.30959
0	0	0	0	0	0	0	0	0	0	0	0	0	0	0	0	0	0	0	0	0	0	0	0	0	0	0	0	0	0	0	0	0	0	0	0	0	0	0	0	0	0	0	0	0	0	0	0	0	0
0	0	0	0	0	0	0	0	0	0	0	0	0	0	0	0	0	0	0	0	0	0	0	0	0	0	0	0	0	0	0	0	0	0	0	0	0	0	0	0	0	0	0	0	0	0	0	0	0	0
0.32213	0.32213	0.32213	0.28281	0.3007	0	0	0.29627	0.29627	0	0	0	0	0	0	0	0	0	0	0	0.34579	0.36672	0.28459	0.28459	0.30018	0	0	0.29194	0.33966	0	0	0	0.31332	0	0.28339	0	0	0	0.29226	0	0	0.32114	0	0.31398	0.28583	0	0	0	0	0
0	0	0	0	0	0	0	0	0	0	0	0	0	0	0	0	0	0	0	0	0	0	0	0	0	0	0	0	0	0	0	0	0	0	0	0	0	0	0	0	0	0	0	0	0	0	0	0	0	0
0	0	0	0	0	0	0	0	0	0	0	0	0.34006	0	0	0	0	0.30359	0	0	0	0	0	0	0	0	0	0	0	0	0	0	0	0	0	0	0	0	0	0	0	0	0	0	0	0	0	0	0	0
0	0	0	0	0	0	0	0	0	0	0	0	0.32447	0	0	0	0	0.29222	0	0	0.31263	0.28539	0.28564	0.28564	0.30364	0.34294	0	0.29942	0.32222	0	0	0	0	0	0.2823	0	0	0	0	0.31189	0	0.31292	0	0	0	0	0	0	0	0.35611
0	0	0	0	0	0	0	0	0	0	0	0	0	0	0	0	0	0	0	0	0	0	0	0	0	0	0	0	0	0	0	0	0	0	0	0	0	0	0	0	0	0	0	0	0	0	0	0	0	0
0	0	0	0	0	0	0	0	0	0	0	0	0	0	0	0	0	0	0	0	0	0	0	0	0	0	0	0	0	0	0	0	0	0	0	0	0	0	0	0	0	0	0	0	0	0	0	0	0	0
0	0	0	0	0	0	0	0	0	0	0	0	0.34006	0	0	0	0	0.30359	0	0	0	0	0	0	0	0	0	0	0	0	0	0	0	0	0	0	0	0	0	0	0	0	0	0	0	0	0	0	0	0
0	0	0	0	0	0	0	0	0	0	0	0	0	0	0	0	0	0	0	0	0	0	0	0	0	0	0	0	0	0	0	0	0	0	0	0	0	0	0	0	0	0	0	0	0	0	0	0	0	0
0	0	0	0	0	0	0	0	0	0	0	0	0	0	0	0	0	0	0	0	0	0	0	0	0	0.7	0	0	0	0	0	0	0	0	0	0	0	0	0	0	0	0	0	0	0	0	0	0	0	0.54838
0.28084	0.28084	0.28084	0	0.2811	0.3092	0.28629	0.30618	0.30618	0	0	0	0	0	0	0	0	0	0	0	0.31596	0.38116	0.30592	0.30592	0.33937	0	0.28767	0.28838	0.34652	0	0	0	0	0	0.33559	0	0	0	0	0.32832	0.28877	0	0	0.32394	0.28122	0	0	0.28764	0.28764	0
0	0	0	0	0	0	0	0	0	0	0	0	0	0	0	0	0	0	0	0	0	0	0	0	0	0	0	0	0	0	0	0	0	0	0	0	0	0	0	0	0	0	0	0	0	0	0	0	0	0
0	0	0	0	0	0	0	0	0	0	0	0	0	0	0	0	0	0	0	0	0	0	0	0	0	0.7	0	0	0	0	0	0	0	0	0	0	0	0	0	0	0	0	0	0	0	0	0	0	0	0.54838
0	0	0	0	0	0	0	0	0	0	0	0	0	0	0	0	0	0	0	0	0	0	0	0	0.29077	0	0	0	0	0	0	0	0	0	0	0	0	0	0	0.29307	0	0	0	0	0	0	0	0	0	0
0	0	0	0	0	0	0	0	0	0	0	0	0	0	0	0	0	0	0	0	0	0	0	0	0	0.7	0	0	0	0	0	0	0	0	0	0	0	0	0	0	0	0	0	0	0	0	0	0	0	0.54838
0	0	0	0	0	0	0	0	0	0	0	0	0.28383	0	0	0	0	0	0	0	0.28804	0	0	0	0	0	0	0	0	0	0	0	0	0	0	0	0	0	0	0	0	0	0	0	0	0	0	0.28213	0.28213	0
0	0	0	0	0	0	0	0	0	0	0	0	0.28383	0	0	0	0	0	0	0	0.28804	0	0	0	0	0	0	0	0	0	0	0	0	0	0	0	0	0	0	0	0	0	0	0	0	0	0	0.28213	0.28213	0
0	0	0	0	0	0	0	0	0	0	0	0	0	0	0	0	0	0	0	0	0	0	0	0	0.29077	0	0	0	0	0	0	0	0	0	0	0	0	0	0	0.29307	0	0	0	0	0	0	0	0	0	0
0.38307	0.38307	0.38307	0.37301	0.35991	0.3688	0.35827	0.36411	0.36411	0.37152	0.37393	0.34027	0	0.3875	0.39828	0.38559	0.38559	0	0.37129	0.34478	0.41027	0.34817	0.39938	0.39938	0.37814	0	0.36795	0.38149	0.43148	0.31343	0.34433	0.32362	0.39534	0.38269	0.28209	0	0.41048	0.41048	0.34763	0.30509	0.34513	0.4035	0.31114	0.40982	0.44394	0.32362	0.32362	0.34104	0.34104	0
0	0	0	0	0	0	0	0	0	0	0	0	0	0	0	0	0	0	0	0	0	0	0	0	0	0.28	0	0	0	0	0	0	0	0	0	0	0	0	0	0	0	0	0	0	0	0	0	0	0	0
0	0	0	0	0	0	0	0	0	0	0	0	0	0	0	0	0	0	0	0	0	0	0	0	0	0	0	0	0	0	0	0	0	0	0	0	0	0	0	0	0	0	0	0	0	0	0	0	0	0
0	0	0	0	0	0	0	0	0	0	0	0	0	0	0	0	0	0	0	0	0.32592	0	0	0	0.32426	0.33029	0	0	0	0	0	0	0	0	0	0.28443	0	0	0	0	0	0	0	0.28922	0	0	0	0.32913	0.32913	0.32854
0	0.0068211	0.0014005	0	0	0	0	0.0014005	0.0019406	0	0.00064484	0	0.50027	0	0	0.0050731	0.0050757	0.40795	0	0	0	0	0.000146	0.00016909	0	0.50027	0.00012244	0	0	0	0	0	0	0	0	0	0.046605	0.012988	0	0	0	0	0	0	0	0.00059255	0.0064655	0.00064043	0	0.44836
0	0	0	0	0	0	0	0	0	0	0	0	0	0	0	0	0	0	0	0	0	0	0.28253	0.28253	0	0	0	0	0.32029	0	0	0	0	0.28113	0	0	0	0	0.28483	0	0	0	0.36002	0.32457	0	0	0	0.33646	0.33646	0
0	0	0	0	0	0	0	0	0	0	0	0	0	0	0	0	0	0.3465	0	0	0	0	0	0	0	0	0	0	0	0	0	0	0	0	0	0	0	0	0	0	0	0	0	0	0	0	0	0	0	0
0	0	0	0	0	0	0	0	0	0	0	0	0.46667	0	0	0	0	0.35957	0	0	0	0	0	0	0	0	0	0	0	0	0	0	0	0	0	0	0	0	0	0	0	0	0	0	0	0	0	0	0	0
0	0	0	0	0	0	0	0.28142	0.28142	0	0	0	0	0	0	0	0	0.29303	0	0	0.31477	0	0	0	0.32511	0	0	0	0	0	0	0	0	0.28098	0.2868	0	0	0	0.34004	0.36102	0.31019	0	0	0	0.29	0	0	0.28423	0.28423	0
0	0	0	0	0	0	0	0.28142	0.28142	0	0	0	0	0	0	0	0	0.29303	0	0	0.31477	0	0	0	0.32511	0	0	0	0	0	0	0	0	0.28098	0.2868	0	0	0	0.34004	0.36102	0.31019	0	0	0	0.29	0	0	0.28423	0.28423	0
0	0	0	0	0	0	0	0	0	0	0	0	0.30882	0	0	0	0	0.34739	0	0	0	0	0	0	0	0	0	0	0	0	0	0	0	0	0	0	0	0	0	0.28189	0	0	0	0	0	0	0	0	0	0
0	0	0	0	0	0	0	0	0	0	0	0	0	0	0	0	0	0	0	0	0	0	0	0	0	0	0	0	0	0	0	0	0	0	0	0	0	0	0	0	0	0	0	0	0	0	0	0	0	0
0	0	0	0	0	0	0	0	0	0	0	0	0	0	0	0	0	0	0	0	0	0	0	0	0	0.3454	0.28481	0	0.30349	0	0	0	0	0	0	0	0	0	0.29035	0	0	0	0.28441	0	0	0	0	0	0	0.32869
0	0	0	0	0	0	0	0	0	0	0	0	0	0	0	0	0	0	0	0	0	0	0	0	0	0	0	0	0	0	0	0	0	0	0	0	0	0	0	0	0	0	0	0	0	0	0	0	0	0
0	0	0	0	0	0	0	0	0	0	0	0	0.48217	0	0	0	0	0.49669	0	0	0	0	0	0	0	0	0	0	0	0	0	0	0	0	0	0	0	0	0	0	0	0	0	0	0	0	0	0	0	0
0	0	0	0	0	0	0	0	0	0	0	0	0	0	0	0	0	0	0	0	0	0	0	0	0	0	0	0	0	0	0	0	0	0	0	0	0	0	0	0	0	0	0	0	0	0	0	0	0	0
0	0	0	0	0	0	0	0	0	0	0	0	0	0	0	0	0	0	0	0	0	0	0	0	0	0	0	0	0	0	0	0	0	0	0	0	0	0	0	0	0	0	0	0	0	0	0	0	0	0
0	0.019015	0.0013823	0	0	0	0	0.0013823	0.0019263	0	0.024229	0	0	0	0	0.0050494	0.005051	0	0	0	0	0	9.7012e-05	0.00011049	0	0	0.0030637	0	0	0	0	0	0	0	0	0	0.00041262	0.00046587	0	0	0	0	0	0	0	0.01807	0.0063033	0.00053816	0	0
0	0	0	0	0	0	0	0	0	0	0	0	0	0	0	0	0	0	0	0	0	0	0	0	0.29128	0.31855	0	0	0	0	0	0	0	0	0	0	0	0	0.29259	0	0.29291	0	0.30372	0	0	0	0	0	0	0.31291
0	0	0	0	0	0	0	0	0	0	0	0	0	0	0	0	0	0.34779	0	0	0	0	0	0	0.29538	0	0	0	0	0	0	0	0	0.28836	0	0	0	0	0	0.46691	0	0	0.30344	0	0	0	0	0	0	0
0	0	0	0	0	0	0	0	0	0	0	0	0	0	0	0	0	0.34866	0	0	0	0	0	0	0	0	0	0	0	0	0	0	0	0	0	0	0	0	0	0	0	0	0	0	0	0	0	0	0	0
0	0	0	0	0	0	0	0	0	0	0	0	0	0	0	0	0	0.34318	0	0	0	0	0	0	0	0	0	0	0	0	0	0	0	0	0	0	0	0	0	0.40441	0	0	0	0	0	0	0	0	0	0
0	0	0	0	0	0	0	0	0	0	0	0	0	0	0	0	0	0	0	0	0	0	0	0	0	0	0	0	0	0	0	0	0	0	0	0	0	0	0	0.135	0	0	0	0	0	0	0	0	0	0
0.28758	0.28808	0.2902	0	0	0.3079	0	0.0026231	0.0019776	0	0.0064587	0	0	0	0	0.00010137	9.9894e-05	0.31396	0	0	0	0	0.0064982	0.0064671	0.30216	0	4.4901e-05	0	0	0	0	0	0.2988	0.2872	0	0	0.0061754	0.00044676	0.31934	0.41996	0.31989	0	0.31579	0	0.28164	0.018174	0.018064	0.00051891	0	0
0	0	0	0	0	0	0	0	0	0	0	0	0	0	0	0	0	0	0	0	0.30362	0	0	0	0.29003	0	0	0	0	0	0	0	0	0	0.35414	0.31899	0	0	0.29666	0.41327	0	0	0	0	0	0	0	0.29567	0.29567	0
0	0	0	0	0	0	0	0	0	0	0	0	0	0	0	0	0	0	0	0	0	0	0	0	0	0	0	0	0	0	0	0	0	0	0	0	0	0	0	0.29636	0	0	0	0	0	0	0	0	0	0
0	0	0	0	0	0	0	0	0	0	0	0	0	0	0	0	0	0	0	0	0	0	0	0	0	0	0	0	0	0	0	0	0	0	0	0	0	0	0	0	0	0	0	0	0	0	0	0	0	0
0.34065	0.34065	0.34065	0.31805	0.32269	0.37477	0.34221	0.34547	0.34547	0.3178	0.37711	0.35383	0	0.39392	0.42425	0.38164	0.38164	0	0.35471	0.2936	0.40958	0.34493	0.37378	0.37378	0.50673	0	0.35522	0.3577	0.39233	0	0.29628	0	0.36837	0.33353	0.3204	0	0.5346	0.5346	0.39154	0.34721	0.39297	0.30218	0.36017	0.28212	0.3738	0	0	0.32368	0.32368	0
0	0	0	0	0	0	0	0	0	0	0	0	0	0	0	0	0	0	0	0	0	0	0	0	0	0	0	0	0	0	0	0	0	0	0	0	0	0	0	0	0	0	0	0	0	0	0	0	0	0
0	0	0	0	0	0	0	0	0	0	0	0	0	0	0	0	0	0	0	0	0	0	0	0	0	0	0	0	0	0	0	0	0	0	0	0	0	0	0	0	0	0	0	0	0	0	0	0	0	0
0	0	0	0	0	0	0	0	0	0	0	0	0	0	0	0	0	0	0	0	0	0	0	0	0	0	0	0	0	0	0	0	0	0	0	0	0	0	0	0	0	0	0	0	0	0	0	0	0	0
0	0	0	0	0	0	0	0	0	0	0	0	0	0	0	0	0	0	0	0	0	0	0	0	0	0	0	0	0	0	0	0	0	0	0	0	0	0	0	0	0	0	0	0	0	0	0	0	0	0
0	0	0	0	0	0	0	0	0	0	0	0	0	0	0	0	0	0	0	0	0	0	0	0	0	0	0	0	0	0	0	0	0	0	0	0	0	0	0	0.28268	0	0	0	0	0	0	0	0	0	0
0	0	0	0	0	0	0	0	0	0	0	0	0	0	0	0	0	0	0	0	0	0	0	0	0	0	0	0	0	0	0	0	0	0	0	0	0	0	0	0	0	0	0	0	0	0	0	0	0	0
0	0	0	0	0	0	0	0	0	0	0	0	0	0	0	0	0	0	0	0	0	0	0	0	0	0	0	0	0	0	0	0	0	0	0	0	0	0	0	0.29636	0	0	0	0	0	0	0	0	0	0
0	0	0	0	0	0	0	0	0	0	0	0	0	0	0	0	0	0	0	0	0	0	0	0	0	0	0	0	0	0	0	0	0	0	0	0	0	0	0	0	0	0	0	0	0	0	0	0	0	0
0	0	0	0	0	0	0	0	0	0	0	0	0	0	0	0	0	0	0	0	0	0	0	0	0	0	0	0	0	0	0	0	0	0	0	0	0	0	0	0	0	0	0	0	0	0	0	0	0	0
0.29983	0.29983	0.29983	0.32926	0.2944	0	0	0.28285	0.28285	0	0	0	0	0	0	0	0	0	0	0	0.35823	0	0	0	0.3029	0	0.28269	0.28613	0.34519	0	0	0	0	0.28089	0.34809	0.32876	0	0	0.34334	0.35356	0.31661	0.34502	0.33542	0.34589	0.33724	0	0	0.29382	0.29382	0
0	0	0	0	0	0	0	0	0	0	0	0	0	0	0	0	0	0	0	0	0	0	0	0	0	0	0	0	0	0	0	0	0	0	0	0	0	0	0	0	0	0	0	0	0	0	0	0	0	0
0	0	0	0	0	0	0	0	0	0	0	0	0	0	0	0	0	0	0	0	0	0	0	0	0	0	0	0	0	0	0	0	0	0	0	0	0	0	0	0.29636	0	0	0	0	0	0	0	0	0	0
0	0	0	0	0	0	0	0	0	0	0	0	0	0	0	0	0	0	0	0	0	0	0	0	0	0	0	0	0	0	0	0	0	0	0	0	0	0	0	0	0	0	0	0	0	0	0	0	0	0
0	0	0	0	0	0	0	0	0	0	0	0	0	0	0	0	0	0	0	0	0	0	0	0	0	0	0	0	0	0	0	0	0	0	0	0	0	0	0	0	0	0	0	0	0	0	0	0	0	0
0	0	0	0	0	0	0	0	0	0	0	0	0.28093	0.28826	0.30487	0	0	0.32169	0	0	0.3488	0	0	0	0.29072	0	0	0.2925	0	0	0	0	0	0	0	0	0	0	0.31097	0.32984	0.30453	0	0.29311	0	0.28282	0	0	0.29761	0.29761	0
0	0	0	0	0	0	0	0	0	0	0	0	0	0	0	0	0	0	0	0	0	0	0	0	0	0	0	0	0	0	0	0	0	0	0	0	0	0	0	0	0	0	0	0	0	0	0	0	0	0
0	0	0	0	0	0	0	0	0	0	0	0	0	0	0	0	0	0	0	0	0	0	0	0	0	0	0	0	0	0	0	0	0	0	0	0	0	0	0	0	0	0	0	0	0	0	0	0	0	0
0	0	0	0	0	0	0	0	0	0	0	0	0	0	0	0	0	0	0	0	0	0	0	0	0	0	0	0	0	0	0	0	0	0	0	0	0	0	0	0	0	0	0	0	0	0	0	0	0	0
0	0	0	0	0	0	0	0	0	0	0	0	0	0	0	0	0	0	0	0	0	0	0	0	0	0	0	0	0	0	0	0	0	0	0	0	0	0	0	0	0	0	0	0	0	0	0	0	0	0
0	0	0	0	0	0	0	0	0	0	0	0	0	0	0	0.28001	0.28001	0	0	0	0	0	0	0	0	0.28374	0	0	0	0	0	0	0	0	0	0	0	0	0.2806	0	0	0	0	0	0	0	0	0	0	0
0	0	0	0	0	0	0	0	0	0	0	0	0	0	0	0.28001	0.28001	0	0	0	0	0	0	0	0	0.28374	0	0	0	0	0	0	0	0	0	0	0	0	0.2806	0	0	0	0	0	0	0	0	0	0	0
0	0	0	0	0	0	0	0	0	0	0	0	0	0	0	0	0	0	0	0	0	0	0	0	0	0.33411	0	0	0	0	0	0	0	0	0	0	0	0	0	0	0	0	0	0	0	0	0	0	0	0.32832
0	0	0	0	0	0	0	0	0	0	0	0	0	0	0	0	0	0	0	0	0	0	0	0	0	0	0	0	0	0	0	0	0	0	0	0	0	0	0	0.29636	0	0	0	0	0	0	0	0	0	0
0	0	0	0	0	0	0	0	0	0	0	0	0	0	0	0	0	0	0	0	0	0	0	0	0	0	0	0	0	0	0	0	0	0	0	0	0	0	0	0	0	0	0	0	0	0	0	0	0	0
0	0	0	0	0	0	0	0	0	0	0	0	0	0	0	0	0	0	0	0	0	0	0	0	0	0	0	0	0	0	0	0	0	0	0	0	0	0	0	0	0	0	0	0	0	0	0	0	0	0
0	0	0	0	0	0	0	0	0	0	0	0	0	0	0	0	0	0	0	0	0	0	0	0	0	0	0	0	0	0	0	0	0	0	0	0	0	0	0	0.29636	0	0	0	0	0	0	0	0	0	0
0	0	0	0	0	0	0	0	0	0	0	0	0	0	0	0	0	0.28565	0	0	0	0	0	0	0	0	0	0	0	0	0	0	0	0	0	0	0	0	0	0	0	0	0	0	0	0	0	0	0	0
0	0	0	0	0	0	0	0	0	0	0	0	0	0	0	0	0	0	0	0	0	0	0	0	0	0	0	0	0	0	0	0	0	0	0	0	0	0	0	0	0	0	0	0	0	0	0	0	0	0
0	0	0	0	0	0	0	0	0	0	0	0	0	0	0	0	0	0	0	0	0	0	0	0	0	0	0	0	0	0	0	0	0	0	0	0	0	0	0	0	0	0	0	0	0	0	0	0	0	0
0	0.038334	0.0078832	0	0	0	0	0.0078832	0.0076659	0	0.036961	0	0	0	0	0.0085107	0.0085138	0	0	0	0	0	0.0066484	0.0066326	0	0	0.0061598	0	0	0	0	0	0	0	0	0	0.0011848	0.013625	0	0	0	0	0	0	0	0.018781	0.018751	0.030057	0	0
0	0	0	0	0	0	0	0	0	0	0	0	0	0	0	0	0	0	0	0	0	0	0	0	0	0	0	0	0	0	0	0	0	0	0	0	0	0	0	0	0	0	0	0	0	0	0	0	0	0
0	0	0	0	0	0	0	0	0	0	0	0	0	0	0	0	0	0	0	0	0	0	0	0	0	0	0	0	0	0	0	0	0	0	0	0	0	0	0	0	0	0	0	0	0	0	0	0	0	0
0	0	0	0	0	0	0	0	0	0	0	0	0	0	0	0	0	0	0	0	0	0	0	0	0	0.37776	0	0	0	0	0	0	0	0	0	0	0	0	0	0	0	0	0	0	0	0	0	0	0	0.35123
0	0	0	0	0	0	0	0	0	0	0	0	0	0	0	0	0	0	0	0	0	0	0	0	0	0	0	0	0	0	0	0	0	0	0	0	0	0	0	0.28111	0	0	0	0	0	0	0	0	0	0
0	0	0	0	0	0	0	0	0	0	0	0	0	0	0	0	0	0	0	0	0	0	0	0	0	0	0	0	0	0	0	0	0	0	0	0	0	0	0	0.29636	0	0	0	0	0	0	0	0	0	0
0	0	0	0	0	0	0	0	0	0	0	0	0.2891	0	0	0	0	0	0	0	0	0	0	0	0.28852	0.29271	0	0	0	0	0	0	0	0	0	0	0	0	0.28684	0.29169	0	0	0	0	0	0	0	0	0	0.30086
0	0	0	0	0	0	0	0	0	0	0	0	0	0	0	0	0	0	0	0	0	0	0	0	0	0	0	0	0	0	0	0	0	0	0	0	0	0	0	0.29636	0	0	0	0	0	0	0	0	0	0
0	0	0	0	0	0	0	0	0	0	0	0	0	0	0	0	0	0	0	0	0	0	0	0	0	0	0	0	0	0	0	0	0	0	0	0	0	0	0	0	0	0	0	0	0	0	0	0	0	0
0	0	0	0	0	0	0	0	0	0	0	0	0	0	0	0	0	0	0	0	0	0	0	0	0	0.46667	0	0	0	0	0	0	0	0	0	0	0	0	0	0	0	0	0	0	0	0	0	0	0	0.41128
0	0	0	0	0	0	0	0	0	0	0	0	0	0	0	0	0	0	0	0	0	0	0	0	0	0	0	0	0	0	0	0	0	0	0	0	0	0	0	0	0	0	0	0	0	0	0	0	0	0
0	0	0	0	0	0	0	0	0	0	0	0	0	0	0	0	0	0	0	0	0	0	0	0	0	0.33065	0	0	0	0	0	0	0	0	0	0	0	0	0	0	0	0	0	0	0	0	0	0	0	0.3256
0	0	0	0	0	0	0	0	0	0	0	0	0	0	0	0	0	0	0	0	0	0	0	0	0	0	0	0	0	0	0	0	0	0	0	0	0	0	0	0	0	0	0	0	0	0	0	0	0	0
0	0	0	0	0	0	0	0	0	0	0	0	0	0	0	0	0	0	0	0	0	0	0	0	0	0	0	0	0	0	0	0	0	0	0	0	0	0	0	0	0	0	0	0	0	0	0	0	0	0
0	0	0	0	0	0	0	0	0	0	0	0	0	0	0	0	0	0	0	0	0	0	0	0	0	0	0	0	0	0	0	0	0	0	0	0	0	0	0	0	0	0	0	0	0	0	0	0	0	0
0	0	0	0	0	0	0	0	0	0	0	0	0	0	0	0	0	0	0	0	0	0	0	0	0	0	0	0	0	0	0	0	0	0	0	0	0	0	0	0	0	0	0	0	0	0	0	0	0	0
0	0	0	0	0	0	0	0	0	0	0	0	0	0	0	0	0	0	0	0	0	0	0	0	0	0	0	0	0	0	0	0	0	0	0	0	0	0	0	0	0	0	0	0	0	0	0	0	0	0
0	0	0	0	0	0	0	0	0	0	0	0	0	0	0	0	0	0	0	0	0	0	0	0	0	0	0	0	0	0	0	0	0	0	0	0	0	0	0	0.3491	0	0	0	0	0	0	0	0	0	0
0	0	0	0	0	0	0	0	0	0	0	0	0	0	0	0	0	0	0	0	0	0	0	0	0	0	0	0	0	0	0	0	0	0	0	0	0	0	0	0	0	0	0	0	0	0	0	0	0	0
0.39079	0.39079	0.39079	0.35922	0.35674	0.37031	0.35803	0.41902	0.41902	0.31566	0.3532	0.32914	0	0.34857	0.36027	0.31661	0.31661	0	0.32844	0	0.39089	0.28093	0.32632	0.32632	0.43711	0	0.33096	0.35322	0.42729	0	0.28626	0.28773	0.31482	0.36799	0.32578	0	0.3413	0.3413	0.44353	0.41526	0.44628	0	0.4114	0.39713	0.41096	0.28773	0.28773	0.45824	0.45824	0
0	0	0	0	0	0	0	0	0	0	0	0	0	0	0	0	0	0	0	0	0	0	0	0	0	0	0	0	0	0	0	0	0	0	0	0	0	0	0	0	0	0	0	0	0	0	0	0	0	0
0	0	0	0	0	0	0	0	0	0	0	0	0	0	0	0	0	0	0	0	0	0	0	0	0	0	0	0	0	0	0	0	0	0	0	0	0	0	0	0	0	0	0	0	0	0	0	0	0	0
0.39614	0.39614	0.39614	0.37078	0.35895	0.37233	0.37754	0.39323	0.39323	0.32822	0.38238	0.32626	0	0.34375	0.38429	0.34926	0.34926	0	0.33151	0	0.43801	0.32847	0.35131	0.35131	0.40091	0	0.36433	0.36831	0.41329	0	0.34053	0.29783	0.33178	0.34375	0.34255	0	0.37589	0.37589	0.46458	0.35623	0.41795	0.36604	0.41636	0.40467	0.45798	0.29783	0.29783	0.3734	0.3734	0
0	0	0	0	0	0	0	0	0	0	0	0	0	0	0	0	0	0	0	0	0	0	0	0	0	0	0	0	0	0	0	0	0	0	0.28425	0	0	0	0	0.39519	0	0	0	0	0	0	0	0	0	0
0	0	0	0	0	0	0	0	0	0	0	0	0	0	0	0	0	0	0	0	0	0	0	0	0	0	0	0	0	0	0	0	0	0	0	0.61579	0	0	0	0	0	0	0	0	0	0	0	0	0	0
0	0	0	0	0	0	0	0	0	0	0	0	0.46667	0	0	0	0	0.35957	0	0	0	0	0	0	0	0	0	0	0	0	0	0	0	0	0	0	0	0	0	0	0	0	0	0	0	0	0	0	0	0
0	0	0	0	0	0	0	0	0	0	0	0	0	0	0	0	0	0	0	0	0	0	0	0	0	0	0	0	0	0	0	0	0	0	0	0	0	0	0	0	0	0	0	0	0	0	0	0	0	0
0	0	0	0	0	0	0	0	0	0	0	0	0	0	0	0	0	0	0	0	0	0	0	0	0	0	0	0	0	0	0	0	0	0	0	0	0	0	0	0	0	0	0	0	0	0	0	0	0	0
0	0	0	0	0	0	0	0	0	0	0	0	0	0	0	0	0	0	0	0	0	0	0	0	0	0.36367	0	0	0	0	0	0	0	0	0	0	0	0	0	0	0	0	0	0	0	0	0	0	0	0.33996
0	0	0	0	0	0	0	0	0	0	0	0	0	0	0	0	0	0	0	0	0	0	0	0	0	0.28	0	0	0	0	0	0	0	0	0	0	0	0	0	0	0	0	0	0	0	0	0	0	0	0
0	0	0	0	0	0	0	0	0	0	0	0	0	0	0	0	0	0	0	0	0	0.33162	0	0	0.30851	0	0	0	0.30012	0	0	0	0.31669	0	0	0	0	0	0.32526	0.34202	0.29048	0	0	0	0.29352	0	0	0	0	0
0	0	0	0	0	0	0	0	0	0	0	0	0	0	0	0	0	0	0	0	0	0	0	0	0	0	0	0	0	0	0	0	0	0	0	0	0	0	0	0	0	0	0	0	0	0	0	0	0	0
0	0	0	0	0	0	0	0	0	0	0	0	0	0	0	0	0	0	0	0	0	0	0	0	0	0	0	0	0	0	0	0	0	0	0	0	0	0	0	0	0	0	0	0	0	0	0	0	0	0
0	0	0	0	0	0	0	0	0	0	0	0	0	0	0	0	0	0	0	0	0	0	0	0	0	0	0	0	0	0	0	0	0	0	0	0	0	0	0	0	0	0	0.32141	0	0	0	0	0	0	0
0	0	0	0	0	0	0	0	0	0	0	0	0	0	0	0	0	0	0	0	0	0	0	0	0	0	0	0	0	0	0	0	0	0	0	0	0	0	0	0.32168	0	0	0	0	0	0	0	0	0	0
0	0	0	0	0	0	0	0	0	0	0	0	0	0	0	0	0	0	0	0	0	0	0	0	0	0	0	0	0	0	0	0	0	0	0	0	0	0	0	0	0	0	0	0	0	0	0	0	0	0
0	0	0	0	0	0	0	0	0	0	0	0	0	0	0	0	0	0	0	0	0	0	0	0	0	0	0	0	0	0	0	0	0	0	0	0	0	0	0	0	0	0	0	0	0	0	0	0	0	0
0	0	0	0	0	0	0	0.28843	0.28843	0	0.28456	0.28477	0	0.32517	0.3185	0.29322	0.29322	0	0	0	0.35862	0	0.31845	0.31845	0.35113	0	0.29637	0.34032	0.33438	0	0	0	0.29952	0	0.3072	0	0.29742	0.29742	0.29286	0.28439	0	0.32563	0	0	0.32013	0	0	0.29656	0.29656	0
0	0	0	0	0	0	0	0	0	0	0	0	0	0	0	0	0	0	0	0	0	0	0	0	0	0	0	0	0	0	0	0	0	0	0	0	0	0	0	0	0	0	0	0	0	0	0	0	0	0
0	0	0	0	0	0	0	0	0	0	0	0	0	0	0	0	0	0	0	0	0	0	0	0	0	0	0	0	0	0	0	0	0	0	0	0	0	0	0	0.40505	0	0	0.28727	0	0	0	0	0	0	0
0	0	0	0	0	0	0	0	0	0	0	0	0.3942	0	0	0	0	0.36367	0	0	0	0	0	0	0.28576	0	0	0	0	0	0	0	0	0	0	0	0	0	0	0.35211	0	0	0	0	0	0	0	0	0	0
0	0	0	0	0	0	0	0	0	0	0	0	0	0	0	0	0	0	0	0	0	0	0	0	0	0	0	0	0	0	0	0	0	0	0	0	0	0	0	0	0	0	0	0	0	0	0	0	0	0
0	0	0	0	0	0	0	0	0	0	0	0	0	0	0	0	0	0	0	0	0	0	0	0	0	0	0	0	0	0	0	0	0	0	0	0	0	0	0	0	0	0	0	0	0	0	0	0	0	0
0	0	0	0	0	0	0	0	0	0	0	0	0	0	0	0	0	0	0	0	0	0	0	0	0	0	0	0	0	0	0	0	0	0	0	0	0	0	0	0.40505	0	0	0.28727	0	0	0	0	0	0	0
0	0	0	0	0	0	0	0	0	0	0	0	0	0	0	0	0	0	0	0	0	0	0	0	0	0	0	0	0	0	0	0	0	0	0	0	0	0	0	0	0	0	0	0	0	0	0	0	0	0
0.35034	0.35034	0.35034	0.31808	0.30322	0.30772	0	0.3058	0.3058	0	0	0	0	0	0	0	0	0	0	0	0.33322	0	0	0	0.3534	0	0	0	0.33351	0	0	0	0.28359	0.31717	0	0	0	0	0.37635	0.38005	0.33645	0.29618	0.36798	0.39901	0.32729	0	0	0.32268	0.32268	0
0	0	0	0	0	0	0	0	0	0	0	0	0.36264	0	0	0	0	0.31099	0	0	0	0	0	0	0	0	0	0	0	0	0	0	0	0	0	0	0	0	0	0	0	0	0	0	0	0	0	0	0	0
0	0	0	0	0	0	0	0	0	0	0	0	0	0	0	0	0	0	0	0	0	0	0	0	0	0	0	0	0	0	0	0	0	0	0	0	0	0	0	0	0	0	0	0	0	0	0	0	0	0
0	0	0	0	0	0	0	0	0	0	0	0	0	0	0	0	0	0	0	0	0	0	0	0	0	0	0	0	0	0	0	0	0	0	0	0	0	0	0	0	0	0	0	0	0	0	0	0	0	0
0	0	0	0	0	0	0	0	0	0	0	0	0	0	0	0	0	0	0	0	0	0	0	0	0	0.46667	0	0	0	0	0	0	0	0	0	0	0	0	0	0	0	0	0	0	0	0	0	0	0	0.41128
0	0	0	0	0	0	0	0	0	0	0	0	0	0	0	0	0	0	0	0	0	0	0	0	0	0	0	0	0	0	0	0	0	0	0	0	0	0	0	0	0	0	0	0	0	0	0	0	0	0
0	0	0	0	0	0	0	0	0	0	0	0	0	0	0	0	0	0	0	0	0	0	0	0	0	0	0	0	0	0	0	0	0	0	0	0	0	0	0	0	0	0	0	0	0	0	0	0	0	0
0	0	0	0	0	0	0	0	0	0	0	0	0	0	0	0	0	0	0	0	0	0	0	0	0	0	0	0	0	0	0	0	0	0	0	0	0	0	0	0	0	0	0	0	0	0	0	0	0	0
0	0	0	0	0	0	0	0	0	0	0	0	0	0	0	0	0	0	0	0	0	0	0	0	0.32553	0.29858	0	0	0.28893	0	0	0	0	0	0	0	0	0	0	0.4544	0	0	0	0	0.29208	0	0	0	0	0.41565
0.31586	0.31586	0.31586	0.32133	0.30145	0.35288	0.30533	0.30863	0.30863	0.31781	0.34787	0.3388	0	0.38283	0.36696	0.36357	0.36357	0	0.34262	0	0.3652	0.30348	0.36951	0.36951	0.37697	0	0.28894	0.31818	0.37299	0	0	0	0.35744	0.36808	0.28922	0	0.36361	0.36361	0.49003	0.41386	0.41434	0.30065	0.35638	0.31903	0.3707	0	0	0.34264	0.34264	0
0	0	0	0	0	0	0	0	0	0	0	0	0	0	0	0	0	0	0	0	0	0	0	0	0	0	0	0	0	0	0	0	0	0	0	0	0	0	0	0	0	0	0	0	0	0	0	0	0	0
0	0	0	0	0	0	0	0	0	0	0	0	0	0	0	0	0	0	0	0	0	0	0	0	0	0	0	0	0	0	0	0	0	0	0	0	0	0	0	0	0	0	0	0	0	0	0	0	0	0
0	0	0	0	0	0	0	0	0	0	0	0	0	0	0	0	0	0	0	0	0	0	0	0	0	0	0	0	0	0	0	0	0	0	0	0	0	0	0	0	0	0	0	0	0	0	0	0	0	0
0	0.013889	0.0029198	0	0	0	0	0.0029198	0.0057307	0	0.013635	0	0	0	0	0.287	0.287	0	0	0	0	0	0.00029481	0.00032739	0	0.28374	0.00015764	0	0	0	0	0	0	0	0	0	0.013037	0.018153	0.2806	0	0	0	0	0	0	0.018922	0.018925	0.0014647	0	0
0	0	0	0	0	0	0	0	0	0	0	0	0	0	0	0	0	0	0	0	0	0	0	0	0	0	0	0	0	0	0	0	0	0	0	0	0	0	0	0	0	0	0	0	0	0	0	0	0	0
0	0	0	0	0	0	0	0	0	0	0	0	0	0	0	0	0	0	0	0	0	0	0	0	0	0.30323	0	0	0	0	0	0	0	0	0	0	0	0	0	0	0	0	0	0	0	0	0	0	0	0.30642
0.30588	0.30588	0.30588	0.29202	0.28382	0.29123	0	0.29206	0.29206	0	0	0	0	0	0	0	0	0	0	0	0.33261	0	0	0	0.34647	0	0.28998	0.30614	0.33816	0.135	0	0	0	0.29671	0.31108	0	0	0	0.37549	0.35829	0.30928	0.36043	0.29043	0.39957	0.37939	0	0	0	0	0
0	0	0	0	0	0	0	0	0	0	0	0	0.31673	0	0	0	0	0.28862	0	0	0	0	0	0	0	0.35076	0	0	0	0	0	0	0	0	0	0	0	0	0.28851	0	0	0	0	0	0	0	0	0	0	0.34107
0	0	0	0	0	0	0	0	0	0	0	0	0.30016	0	0	0	0	0	0	0	0	0	0	0	0.28234	0.30016	0	0	0	0	0	0	0	0	0	0	0	0	0	0	0	0	0	0	0	0	0	0	0	0.29891
0	0	0	0	0	0	0	0	0	0	0	0	0	0	0	0	0	0	0	0	0	0	0	0	0	0	0	0	0	0	0	0	0	0	0	0	0	0	0	0	0	0	0	0	0	0	0	0	0	0
0	0	0	0	0	0	0	0	0	0	0	0	0.7	0	0	0	0	0.47943	0	0	0	0	0	0	0	0	0	0	0	0	0	0	0	0	0	0	0	0	0	0	0	0	0	0	0	0	0	0	0	0
0	0	0	0	0	0	0	0	0	0	0	0	0	0	0	0	0	0	0	0	0	0	0	0	0	0.50781	0	0	0	0	0	0	0	0	0	0	0	0	0	0.33869	0	0	0	0	0	0	0	0	0	0.46206
0	0	0	0	0	0	0	0	0	0	0	0	0	0	0	0	0	0	0	0	0	0	0	0	0	0.7	0	0	0	0	0	0	0	0	0	0	0	0	0	0	0	0	0	0	0	0	0	0	0	0.54838
0	0	0	0	0	0	0	0	0	0	0	0	0	0	0	0	0	0	0	0	0	0	0	0	0.32406	0	0	0.29379	0.34391	0	0	0	0	0	0.28537	0.33894	0	0	0	0.31283	0	0	0.28779	0	0.2987	0	0	0	0	0
0	0	0	0	0	0	0	0	0	0	0	0	0	0	0	0	0	0	0	0	0	0	0	0	0	0	0	0	0	0	0	0	0	0	0	0	0	0	0	0.29636	0	0	0	0	0	0	0	0	0	0
0	0	0	0	0	0	0	0	0	0	0	0	0	0	0	0	0	0	0	0	0	0	0	0	0	0	0	0	0	0	0	0	0	0	0	0	0	0	0	0	0	0	0	0	0	0	0	0	0	0
0	0	0	0	0	0	0	0	0	0	0	0	0	0	0	0	0	0	0	0	0	0	0	0	0	0	0	0	0	0	0	0	0	0	0	0	0	0	0	0	0	0	0	0	0	0	0	0	0	0
0	0	0	0	0	0	0	0	0	0	0	0	0.31673	0	0	0	0	0.28862	0	0	0	0	0	0	0	0.35076	0	0	0	0	0	0	0	0	0	0	0	0	0.28851	0	0	0	0	0	0	0	0	0	0	0.34107
0	0	0	0	0	0	0	0	0	0	0	0	0	0	0	0	0	0	0	0	0	0	0	0	0	0	0	0	0	0	0	0	0	0	0	0	0	0	0.31283	0	0	0	0	0	0	0	0	0	0	0
0	0	0	0	0	0	0	0	0	0	0	0	0	0	0	0	0	0	0	0	0	0	0	0	0	0.52696	0	0	0	0	0	0	0	0	0	0	0	0	0	0.3173	0	0	0	0	0	0	0	0	0	0.47007
0	0	0	0	0	0	0	0	0	0	0	0	0	0	0	0	0	0	0	0	0	0	0	0	0	0	0	0	0	0	0	0	0	0	0	0	0	0	0	0	0	0	0	0	0	0	0	0	0	0
0	0	0	0	0	0	0	0	0	0	0	0	0.35	0	0	0	0	0.28766	0	0	0	0	0	0	0	0	0	0	0	0	0	0	0	0	0	0	0	0	0	0	0	0	0	0	0	0	0	0	0	0
0	0	0	0	0	0	0	0	0	0	0	0	0	0	0	0	0	0	0	0	0	0	0	0	0	0	0	0	0	0	0	0	0	0	0	0	0	0	0	0	0	0	0	0	0	0	0	0	0	0
0	0	0	0	0	0	0	0	0	0	0	0	0	0	0	0	0	0	0	0	0	0	0	0	0	0	0	0	0	0	0	0	0	0	0	0	0	0	0	0	0	0	0	0	0	0	0	0	0	0
0	0	0	0	0	0	0	0	0	0	0	0	0.50027	0	0	0	0	0.40795	0	0	0	0	0	0	0	0.50027	0	0	0	0	0	0	0	0	0	0	0	0	0	0	0	0	0	0	0	0	0	0	0	0.44836
0.4075	0.4075	0.4075	0.38368	0.36031	0.38526	0.35887	0.38193	0.38193	0.39361	0.39738	0.38422	0	0.38962	0.41283	0.35714	0.35714	0	0.39695	0.3363	0.4019	0.36103	0.41389	0.41389	0.40415	0	0.39936	0.42332	0.43045	0	0.38722	0.35224	0.40263	0.44212	0.36832	0	0.4104	0.4104	0.40874	0.38893	0.40111	0.37919	0.41449	0.38591	0.42954	0.35224	0.35224	0.36858	0.36858	0
0	0	0	0	0	0	0	0	0	0	0	0	0.30565	0	0	0	0	0.31707	0	0	0	0	0	0	0	0	0	0	0	0	0	0	0	0	0	0	0	0	0	0	0	0	0	0	0	0	0	0	0	0
0.38846	0.38846	0.38846	0.40778	0.35867	0.40561	0.35063	0.36254	0.36254	0.3918	0.40258	0.39555	0	0.39417	0.41032	0.36037	0.36037	0	0.38305	0	0.41666	0.30413	0.3935	0.3935	0.36291	0	0.39149	0.3677	0.39796	0	0.30443	0.31927	0.28047	0.39164	0.36319	0	0.41947	0.41947	0.49876	0.37686	0.4453	0.32598	0.45983	0.41406	0.4581	0.31927	0.31927	0.32007	0.32007	0
0	0	0	0	0	0	0	0	0	0	0	0	0	0	0	0	0	0	0	0	0	0	0	0	0	0	0	0	0	0	0	0	0	0	0	0	0	0	0	0.29514	0	0	0	0	0	0	0	0	0	0.37743
0	0	0	0	0	0	0	0	0	0	0	0	0	0	0	0	0	0	0	0	0	0	0	0	0	0	0	0	0	0	0	0	0	0	0	0	0	0	0	0	0	0	0	0	0	0	0	0	0	0
0	0	0	0	0	0	0	0	0	0	0	0	0	0	0	0	0	0	0	0	0	0	0	0	0.32099	0.34747	0	0.29609	0	0	0	0	0	0	0	0.29608	0	0	0	0.40435	0	0	0	0	0.30362	0	0	0	0	0.36524
0	0	0	0	0	0	0	0	0	0	0	0	0	0	0	0	0	0.39382	0	0	0	0	0	0	0	0	0	0	0	0	0	0	0	0	0	0	0	0	0	0.41824	0	0	0.28705	0	0	0	0	0	0	0
0	0	0	0	0	0	0	0	0	0	0	0	0	0	0	0	0	0.35957	0	0	0	0	0	0	0	0	0	0	0	0	0	0	0	0	0	0	0	0	0	0	0	0	0	0	0	0	0	0	0	0
0	0	0	0	0	0	0	0	0	0	0	0	0	0	0	0	0	0	0	0	0	0	0	0	0	0	0	0	0	0	0	0	0	0	0	0	0	0	0	0	0	0	0	0	0	0	0	0	0	0
0	0	0	0	0	0	0	0	0	0	0	0	0	0	0	0	0	0	0	0	0	0	0	0	0	0	0	0	0	0	0	0	0	0	0	0	0	0	0	0.32023	0	0	0	0	0	0	0	0	0	0
0	0	0	0	0	0	0	0	0	0	0	0	0.34301	0	0	0	0	0.30516	0	0	0	0	0	0	0	0	0	0	0	0	0	0	0	0	0	0	0	0	0	0	0	0	0	0	0	0	0	0	0	0
0	0	0	0	0	0	0	0	0	0	0	0	0	0	0	0	0	0	0	0	0	0	0	0	0	0	0	0	0	0	0	0	0	0	0.29667	0.31685	0	0	0	0.4331	0	0.30235	0	0	0	0	0	0	0	0
0	0	0	0	0	0	0	0	0	0	0	0	0	0	0	0	0	0	0	0	0	0.33448	0	0	0	0	0	0	0	0	0	0	0.28756	0	0	0	0	0	0	0	0	0	0	0	0	0	0	0	0	0
0	0	0	0	0	0	0	0	0	0	0	0	0.46667	0	0	0	0	0.35957	0	0	0	0	0	0	0	0	0	0	0	0	0	0	0	0	0	0	0	0	0	0	0	0	0	0	0	0	0	0	0	0
0	0.013435	0.0091183	0	0	0	0	0.0091183	0.0094301	0	0.018905	0	0	0	0	0.00024751	0.0002441	0	0	0	0	0	0.0066042	0.0065767	0	0	0.0031442	0	0	0	0	0	0	0	0	0	0.0011403	0.017611	0	0	0	0	0	0	0	0.018657	0.030235	0.015407	0	0
0	0	0	0	0	0	0	0	0	0	0	0	0	0	0	0	0	0	0	0	0	0	0	0	0	0	0	0	0	0	0	0	0	0	0	0	0	0	0	0	0	0	0	0	0	0	0	0	0	0
0	0	0	0	0	0	0	0	0	0	0	0	0	0	0	0	0	0.32976	0	0	0	0	0	0	0	0	0	0	0	0	0	0	0	0	0	0	0	0	0	0	0	0	0	0	0	0	0	0	0	0
0	0	0	0	0	0	0	0	0	0	0	0	0	0	0	0	0	0	0	0	0	0	0	0	0	0	0	0	0	0	0	0	0	0	0	0	0	0	0	0.29636	0	0	0	0	0	0	0	0	0	0
0	0	0	0	0	0	0	0	0	0	0	0	0	0	0	0	0	0	0	0	0	0	0	0	0	0	0	0	0	0	0	0	0	0	0	0	0	0	0	0	0	0	0	0	0	0	0	0	0	0
0	0	0	0	0	0	0	0	0	0	0	0	0	0	0	0	0	0	0	0	0	0	0	0	0	0	0	0	0	0	0	0	0	0	0	0	0	0	0	0	0	0	0	0	0	0	0	0	0	0
0	0	0	0	0	0	0	0	0	0	0	0	0	0	0	0	0	0	0	0	0	0	0	0	0	0	0	0	0	0	0	0	0	0	0	0	0	0	0	0	0	0	0	0	0	0	0	0	0	0
0	0	0	0	0	0	0	0	0	0	0	0	0	0	0	0	0	0	0	0	0	0	0	0	0	0	0	0	0	0	0	0	0	0	0	0.28794	0	0	0	0	0	0	0	0	0	0	0	0	0	0.41128
0	0	0	0	0	0	0	0	0	0	0	0	0	0	0	0	0	0	0	0	0	0	0	0	0	0	0	0	0	0	0	0	0	0	0	0	0	0	0	0	0	0	0	0	0	0	0	0	0	0
0	0	0	0	0	0	0	0	0	0	0	0	0	0	0	0	0	0	0	0	0	0	0	0	0	0	0	0	0	0	0	0	0	0	0	0	0	0	0	0	0	0	0	0	0	0	0	0	0	0
0	0	0	0	0	0	0	0	0	0	0	0	0	0	0	0	0	0	0	0	0	0	0	0	0	0	0	0	0	0	0	0	0	0	0	0	0	0	0	0.28268	0	0	0	0	0	0	0	0	0	0
0	0	0	0	0	0	0	0	0	0	0	0	0	0	0	0	0	0	0	0	0	0	0	0	0	0	0	0	0	0	0	0	0	0	0	0	0	0	0	0	0	0	0	0	0	0	0	0	0	0
0	0	0	0	0	0	0	0	0	0	0	0	0	0	0	0	0	0	0	0	0	0	0	0	0	0	0	0	0	0	0	0	0	0	0	0	0	0	0	0	0	0	0	0	0	0	0	0	0	0
0	0	0	0	0	0	0	0	0	0	0	0	0	0	0	0	0	0	0	0	0	0	0	0	0	0	0	0	0	0	0	0	0	0	0	0	0	0	0	0	0	0	0	0	0	0	0	0	0	0
0	0	0	0	0	0	0	0	0	0	0	0	0	0	0	0	0	0	0	0	0	0	0	0	0	0	0	0	0	0	0	0	0	0	0	0	0	0	0	0	0	0	0	0	0	0	0	0	0	0
0	0	0	0	0	0	0	0	0	0	0	0	0	0	0	0	0	0	0	0	0	0	0	0	0	0	0	0	0	0	0	0	0	0	0	0	0	0	0	0	0	0	0	0	0	0	0	0	0	0
0	0	0	0	0	0	0	0	0	0	0	0	0	0	0	0	0	0	0	0	0	0	0	0	0	0	0	0	0	0	0	0	0	0	0	0	0	0	0	0.29636	0	0	0	0	0	0	0	0	0	0
0	0	0	0	0	0	0	0	0	0	0	0	0	0	0	0	0	0	0	0	0	0	0	0	0	0	0	0	0	0	0	0	0	0	0	0	0	0	0	0	0	0	0	0	0	0	0	0	0	0
0	0	0	0	0	0	0	0	0	0	0	0	0	0	0	0	0	0	0	0	0	0	0	0	0	0.7	0	0	0	0	0	0	0	0	0	0	0	0	0	0	0	0	0	0	0	0	0	0	0	0.54838
0	0	0	0	0	0	0	0	0	0	0	0	0	0	0	0	0	0	0	0	0	0	0	0	0	0	0	0	0	0	0	0	0	0	0	0	0	0	0	0	0	0	0	0	0	0	0	0	0	0
0	0	0	0	0	0	0	0	0	0	0	0	0	0	0	0	0	0	0	0	0	0	0	0	0	0.7	0	0	0	0	0	0	0	0	0	0	0	0	0	0	0	0	0	0	0	0	0	0	0	0.54838
0	0	0	0	0	0	0	0	0	0	0	0	0	0	0	0	0	0	0	0	0	0	0	0	0	0	0	0	0	0	0	0	0	0	0	0	0	0	0	0	0	0	0	0	0	0	0	0	0	0
0	0	0	0	0	0	0	0	0	0	0	0	0	0	0	0	0	0	0	0	0	0	0	0	0	0.7	0	0	0	0	0	0	0	0	0	0	0	0	0	0	0	0	0	0	0	0	0	0	0	0.54838
0	0	0	0	0	0	0	0	0	0	0	0	0	0	0	0	0	0	0	0	0	0	0	0	0	0	0	0	0	0	0	0	0	0	0	0	0	0	0	0	0	0	0	0	0	0	0	0	0	0
0	0	0	0	0	0	0	0	0	0	0	0	0	0	0	0	0	0	0	0	0	0	0	0	0	0	0	0	0	0	0	0	0	0	0	0	0	0	0	0	0	0	0	0	0	0	0	0	0	0
0	0	0	0	0	0	0	0	0	0	0	0	0	0	0	0	0	0	0	0	0	0	0	0	0	0	0	0	0	0	0	0	0	0	0	0	0	0	0	0	0	0	0	0	0	0	0	0	0	0
0	0	0	0	0	0	0	0	0	0	0	0	0	0	0	0	0	0	0	0	0	0	0	0	0	0	0	0	0	0	0	0	0	0	0	0	0	0	0	0	0	0	0	0	0	0	0	0	0	0
0	0	0	0	0	0	0	0	0	0	0	0	0	0	0	0	0	0	0	0	0	0	0	0	0	0	0	0	0	0	0	0	0	0	0	0	0	0	0	0	0	0	0	0	0	0	0	0	0	0
0	0	0	0	0	0	0	0	0	0	0	0	0	0	0	0	0	0	0	0	0	0	0	0	0	0	0	0	0	0	0	0	0	0	0	0	0	0	0	0	0	0	0	0	0	0	0	0	0	0
0	0	0	0	0	0	0	0	0	0	0	0	0	0	0	0	0	0	0	0	0	0	0	0	0	0	0	0	0	0	0	0	0	0	0	0	0	0	0	0	0	0	0	0	0	0	0	0	0	0
0	0	0	0	0	0	0	0	0	0	0	0	0.33624	0	0	0	0	0.30488	0	0	0.28334	0	0	0	0.29029	0.38721	0	0.28046	0.29151	0	0	0	0	0	0	0	0	0	0.32212	0.31798	0	0	0.28959	0	0.29711	0	0	0	0	0.38065
0	0	0	0	0	0	0	0	0	0	0	0	0	0	0	0	0	0	0	0	0	0	0	0	0	0	0	0	0	0	0	0	0	0	0	0	0	0	0	0	0	0	0	0	0	0	0	0	0	0
0	0	0	0	0	0	0	0	0	0	0	0	0	0	0	0	0	0	0	0	0	0	0	0	0	0	0	0	0	0	0	0	0	0	0	0	0	0	0	0	0	0	0	0	0	0	0	0	0	0
0	0	0	0	0	0	0	0	0	0	0	0	0	0	0	0	0	0	0	0	0	0	0	0	0	0	0	0	0	0	0	0	0	0	0	0	0	0	0	0	0	0	0	0	0	0	0	0	0	0
0	0	0	0	0	0	0	0	0	0	0	0	0	0	0	0	0	0	0	0	0	0	0	0	0	0	0	0	0	0	0	0	0	0	0	0	0	0	0	0	0	0	0	0	0	0	0	0	0	0
0	0	0	0	0	0	0	0	0	0	0	0	0	0	0	0	0	0	0	0	0	0	0	0	0	0	0	0	0	0	0	0	0	0	0	0	0	0	0	0	0	0	0	0	0	0	0	0	0	0
0	0	0	0	0	0	0	0	0	0	0	0	0	0	0	0	0	0	0	0	0	0	0	0	0	0	0	0	0	0	0	0	0	0	0	0	0	0	0	0	0	0	0	0	0	0	0	0	0	0
0	0	0	0	0	0	0	0	0	0	0	0	0	0	0	0	0	0	0	0	0	0	0	0	0	0	0	0	0	0	0	0	0	0	0	0	0	0	0	0	0	0	0	0	0	0	0	0	0	0
0	0	0	0	0	0	0	0	0	0	0	0	0	0	0	0	0	0	0	0	0	0	0	0	0	0	0	0	0	0	0	0	0	0	0	0	0	0	0	0	0	0	0	0	0	0	0	0	0	0
0	0	0	0	0	0	0	0	0	0	0	0	0	0	0	0	0	0	0	0	0	0	0	0	0	0	0	0	0	0	0	0	0	0	0	0	0	0	0	0	0	0	0	0	0	0	0	0	0	0
0	0	0	0	0	0	0	0	0	0	0	0	0	0	0	0	0	0	0	0	0	0	0	0	0	0	0	0	0	0	0	0	0	0	0	0	0	0	0	0	0	0	0	0	0	0	0	0	0	0
0	0	0	0	0	0	0	0	0	0	0	0	0	0	0	0	0	0	0	0	0	0	0	0	0	0	0	0	0	0	0	0	0	0	0	0	0	0	0	0	0	0	0	0	0	0	0	0	0	0
0	0	0	0	0	0	0	0	0	0	0	0	0	0	0	0	0	0	0	0	0	0	0	0	0	0.52831	0	0	0	0	0	0	0	0	0	0	0	0	0	0.33827	0	0	0	0	0	0	0	0	0	0.47179
0	0	0	0	0	0	0	0	0	0	0	0	0	0	0	0	0	0.47943	0	0	0	0	0	0	0	0	0	0	0	0	0	0	0	0	0	0	0	0	0	0	0	0	0	0	0	0	0	0	0	0
0	0	0	0	0	0	0	0	0	0	0	0	0.7	0	0	0	0	0.47943	0	0	0	0	0	0	0	0	0	0	0	0	0	0	0	0	0	0	0	0	0	0	0	0	0	0	0	0	0	0	0	0
0	0	0	0	0	0	0	0	0	0	0	0	0	0	0	0	0	0	0	0	0	0	0	0	0	0	0	0	0	0	0	0	0	0	0	0.38037	0	0	0	0	0	0	0	0	0	0	0	0	0	0
0	0	0	0	0	0	0	0	0	0	0	0	0	0	0	0	0	0	0	0	0	0	0	0	0	0	0	0	0	0	0	0	0	0	0	0	0	0	0	0	0	0	0	0	0	0	0	0	0	0
0	0	0	0	0	0	0	0	0	0	0	0	0	0	0	0	0	0	0	0	0	0	0	0	0	0.49133	0	0	0	0	0	0	0	0	0	0	0	0	0	0	0	0	0	0	0	0	0	0	0	0.42978
0	0	0	0	0	0	0	0	0	0	0	0	0	0	0	0	0	0	0	0	0	0	0	0	0	0	0	0	0	0	0	0	0	0	0	0	0	0	0	0	0	0	0	0	0	0	0	0	0	0
0	0	0	0	0	0	0	0	0	0	0	0	0	0	0	0	0	0	0	0	0	0	0	0	0	0	0	0	0	0	0	0	0	0	0	0	0	0	0	0	0	0	0	0	0	0	0	0	0	0
0	0	0	0	0	0	0	0	0	0	0	0	0	0	0	0	0	0	0	0	0	0	0	0	0	0	0	0	0	0	0	0	0	0	0	0	0	0	0	0	0	0	0	0	0	0	0	0	0	0
0	0	0	0	0	0	0	0	0	0	0	0	0	0	0	0	0	0	0	0	0	0	0	0	0	0	0	0	0	0	0	0	0	0	0	0	0	0	0	0	0	0	0	0	0	0	0	0	0	0
0	0	0	0	0	0	0	0	0	0	0	0	0.4981	0	0	0	0	0.38314	0	0	0	0	0	0	0	0	0	0	0	0	0	0	0	0	0	0	0	0	0	0	0	0	0	0	0	0	0	0	0	0
0	0	0	0	0	0	0	0	0	0	0	0	0	0	0	0	0	0.47943	0	0	0	0	0	0	0	0	0	0	0	0	0	0	0	0	0	0	0	0	0	0	0	0	0	0	0	0	0	0	0	0
0	0	0	0	0	0	0	0	0	0	0	0	0	0	0	0	0	0	0	0	0	0	0	0	0	0	0	0	0	0	0	0	0	0	0	0	0	0	0	0	0	0	0	0	0	0	0	0	0	0
0	0	0	0	0	0	0	0	0	0	0	0	0	0	0	0	0	0	0	0	0	0	0	0	0	0	0	0	0	0	0	0	0	0	0	0	0	0	0	0	0	0	0	0	0	0	0	0	0	0
0	0	0	0	0	0	0	0	0	0	0	0	0	0	0	0	0	0	0	0	0	0	0	0	0	0	0	0	0	0	0	0	0	0	0	0	0	0	0	0.28268	0	0	0	0	0	0	0	0	0	0
0	0	0	0	0	0	0	0	0	0	0	0	0	0	0	0	0	0	0	0	0	0	0	0	0	0	0	0.30045	0	0	0	0	0	0	0	0	0	0	0	0.45106	0	0	0	0	0	0	0	0	0	0
0	0	0	0	0	0	0	0	0	0	0	0	0	0	0	0	0	0	0	0	0	0	0	0	0.30609	0	0	0.30482	0	0	0	0	0	0.29013	0	0	0	0	0	0.44653	0	0	0	0	0	0	0	0	0	0
0	0	0	0	0	0	0	0	0	0	0	0	0	0	0	0	0	0	0	0	0	0	0	0	0	0	0	0	0	0	0	0	0	0	0	0	0	0	0.29684	0.3048	0.28466	0	0.31041	0	0	0	0	0	0	0
0.3613	0.3613	0.3613	0.3579	0.3127	0.36195	0.33671	0.35752	0.35752	0.3477	0.39158	0.41587	0	0.39419	0.41533	0.36605	0.36605	0	0.39894	0.29802	0.46972	0.28966	0.39774	0.39774	0.38303	0	0.3758	0.38272	0.36642	0	0.34477	0.34714	0.33106	0.36556	0.3657	0	0.37662	0.37662	0.41254	0.41311	0.45947	0	0.3764	0.34716	0.45151	0.34714	0.34714	0.44935	0.44935	0
0	0	0	0	0	0	0	0	0	0	0	0	0	0	0	0	0	0	0	0	0	0	0	0	0	0	0	0	0	0	0	0	0	0	0	0	0	0	0	0.31754	0	0	0	0	0	0	0	0	0	0
0	0	0	0	0	0	0	0	0	0	0	0	0	0	0	0	0	0	0	0	0	0	0	0	0	0	0	0	0	0	0	0	0	0	0	0	0	0	0	0.31754	0	0	0	0	0	0	0	0	0	0
0	0	0	0	0	0	0	0	0	0	0	0	0	0	0	0	0	0	0	0	0	0	0	0	0	0	0	0	0	0	0	0	0	0	0	0	0	0	0	0	0	0	0	0	0	0	0	0	0	0
0	0	0	0	0	0	0	0	0	0	0	0	0.7	0	0	0	0	0.47943	0	0	0	0	0	0	0	0	0	0	0	0	0	0	0	0	0	0	0	0	0	0	0	0	0	0	0	0	0	0	0	0
0	0	0	0	0	0	0	0	0	0	0	0	0.49886	0	0	0	0	0.38372	0	0	0	0	0	0	0	0	0	0	0	0	0	0	0	0	0	0	0	0	0	0	0	0	0	0	0	0	0	0	0	0
0	0	0	0.30593	0	0	0.28517	0.2894	0.2894	0	0	0	0	0	0	0	0	0	0	0	0.29458	0	0	0	0.30311	0	0	0.28813	0.33383	0	0	0	0	0	0.30066	0.29555	0	0	0.28249	0.40183	0.34091	0	0.29113	0.31882	0.28834	0	0	0.5198	0.5198	0
0	0	0	0.30593	0	0	0.28517	0.2894	0.2894	0	0	0	0	0	0	0	0	0	0	0	0.29458	0	0	0	0.30311	0	0	0.28813	0.33383	0	0	0	0	0	0.30066	0.29555	0	0	0.28249	0.40183	0.34091	0	0.29113	0.31882	0.28834	0	0	0.5348	0.5198	0
0	0	0	0	0	0	0	0	0	0	0	0	0.30886	0	0	0	0	0.28359	0	0	0	0	0	0	0	0.31426	0	0	0	0	0	0	0	0	0	0	0	0	0	0	0	0	0	0	0	0	0	0	0	0.31066
0	0	0	0	0	0	0	0	0	0	0	0	0.30016	0	0	0	0	0	0	0	0	0	0	0	0.28234	0.30016	0	0	0	0	0	0	0	0	0	0	0	0	0	0	0	0	0	0	0	0	0	0	0	0.29891
0	0	0	0	0	0	0	0	0	0	0	0	0.30886	0	0	0	0	0.28359	0	0	0	0	0	0	0	0.31426	0	0	0	0	0	0	0	0	0	0	0	0	0	0	0	0	0	0	0	0	0	0	0	0.31066
0	0	0	0	0	0	0	0	0	0	0	0	0	0	0	0	0	0	0	0	0	0	0	0	0	0	0	0	0	0	0	0	0	0	0	0	0	0	0	0	0	0	0	0	0	0	0	0	0	0
0	0	0	0	0	0	0	0	0	0	0	0	0	0	0	0	0	0	0	0	0	0	0	0	0	0	0	0	0	0	0	0	0	0	0	0	0	0	0	0	0	0	0	0	0	0	0	0	0	0
0	0	0	0	0	0	0	0	0	0	0	0	0.49983	0	0	0	0	0.38444	0	0	0	0	0	0	0	0	0	0	0	0	0	0	0	0	0	0	0	0	0	0.29425	0	0	0	0	0	0	0	0	0	0
0	0	0	0	0	0	0	0	0	0	0	0	0	0	0	0	0	0	0	0	0	0	0	0	0	0	0	0	0	0	0	0	0	0	0	0	0	0	0	0	0	0	0	0	0	0	0	0	0	0
0	0	0	0	0	0	0	0	0	0	0	0	0	0	0	0	0	0	0	0	0	0	0	0	0	0.52831	0	0	0	0	0	0	0	0	0	0	0	0	0	0.33827	0	0	0	0	0	0	0	0	0	0.47179
0	0	0	0	0	0	0	0	0	0	0	0	0	0	0	0	0	0	0	0	0	0	0	0	0	0	0	0	0	0	0	0	0	0	0	0	0	0	0	0	0	0	0	0	0	0	0	0	0	0
0	0	0	0	0	0	0	0	0	0	0	0	0.7	0	0	0	0	0.47943	0	0	0	0	0	0	0	0	0	0	0	0	0	0	0	0	0	0	0	0	0	0	0	0	0	0	0	0	0	0	0	0
0	0	0	0	0	0	0	0	0	0	0	0	0	0	0	0	0	0	0	0	0	0	0	0	0	0	0	0	0	0	0	0	0	0	0	0	0	0	0	0	0	0	0	0	0	0	0	0	0	0
0	0	0	0	0	0	0	0	0	0	0	0	0.7	0	0	0	0	0.47943	0	0	0	0	0	0	0	0	0	0	0	0	0	0	0	0	0	0	0	0	0	0	0	0	0	0	0	0	0	0	0	0
0	0	0	0	0	0	0	0	0	0	0	0	0.7	0	0	0	0	0.47943	0	0	0	0	0	0	0	0	0	0	0	0	0	0	0	0	0	0	0	0	0	0	0	0	0	0	0	0	0	0	0	0
0	0	0	0	0	0	0	0	0	0	0	0	0	0	0	0	0	0	0	0	0	0	0	0	0	0	0	0	0	0	0	0	0	0	0	0	0	0	0.31283	0	0	0	0	0	0	0	0	0	0	0
0	0	0	0	0	0	0	0	0	0	0	0	0	0	0	0	0	0.34318	0	0	0	0	0	0	0	0	0	0	0	0	0	0	0	0	0	0	0	0	0	0.40441	0	0	0	0	0	0	0	0	0	0
0	0	0	0	0	0	0	0	0	0	0	0	0	0	0	0	0	0	0	0	0	0	0	0	0	0	0	0	0	0	0	0	0	0	0	0	0	0	0	0.28268	0	0	0	0	0	0	0	0	0	0
0	0	0	0	0	0	0	0	0	0	0	0	0	0	0	0	0	0	0	0	0	0	0	0	0	0	0	0	0	0	0	0	0	0	0	0	0	0	0	0	0	0	0	0	0	0	0	0	0	0
0	0	0	0	0	0	0	0	0	0	0	0	0	0	0	0	0	0	0	0	0	0	0	0	0	0	0	0	0	0	0	0	0	0	0	0	0	0	0	0	0	0	0	0	0	0	0	0	0	0
0	0	0	0	0	0	0	0	0	0	0	0	0	0	0	0	0	0.47943	0	0	0	0	0	0	0	0	0	0	0	0	0	0	0	0	0	0	0	0	0	0	0	0	0	0	0	0	0	0	0	0
0	0	0	0	0	0	0	0	0	0	0	0	0	0	0	0	0	0.35535	0	0	0	0	0	0	0.29851	0.40151	0	0	0	0	0	0	0	0	0	0	0	0	0	0.36239	0	0	0	0	0	0	0	0	0	0.37748
0	0	0	0	0	0	0	0	0	0	0	0	0	0	0	0	0	0	0	0	0	0	0	0	0	0	0	0	0	0	0	0	0	0	0	0	0	0	0	0	0	0	0	0	0	0	0	0	0	0
0	0	0	0	0	0	0	0	0	0	0	0	0	0	0	0	0	0	0	0	0	0	0	0	0	0	0	0	0	0	0	0	0	0	0	0	0	0	0	0	0	0	0	0	0	0	0	0	0	0
0	0	0	0	0	0	0	0	0	0	0	0	0	0	0	0	0	0	0	0	0	0	0	0	0	0	0	0	0	0	0	0	0	0	0	0	0	0	0	0	0	0	0	0	0	0	0	0	0	0
0	0	0	0	0	0	0	0	0	0	0	0	0.7	0	0	0	0	0.47943	0	0	0	0	0	0	0	0	0	0	0	0	0	0	0	0	0	0	0	0	0	0	0	0	0	0	0	0	0	0	0	0
0	0	0	0	0	0	0	0	0	0	0	0	0.50027	0	0	0	0	0.40795	0	0	0	0	0	0	0	0.50027	0	0	0	0	0	0	0	0	0	0	0	0	0	0	0	0	0	0	0	0	0	0	0	0.44836
0	0	0	0	0	0	0	0	0	0	0	0	0	0	0	0	0	0	0	0	0	0	0	0	0	0	0	0	0	0	0	0	0	0	0	0	0	0	0	0	0	0	0	0	0	0	0	0	0	0
0	0	0	0	0	0	0	0	0	0	0	0	0	0	0	0	0	0	0	0	0	0	0	0	0	0	0	0	0	0	0	0	0	0	0	0	0	0	0.31283	0	0	0	0	0	0	0	0	0	0	0
0	0	0	0	0	0	0	0	0	0	0	0	0.7	0	0	0	0	0.47943	0	0	0	0	0	0	0	0	0	0	0	0	0	0	0	0	0	0	0	0	0	0	0	0	0	0	0	0	0	0	0	0
0	0	0	0	0	0	0	0	0	0	0	0	0.7	0	0	0	0	0.47943	0	0	0	0	0	0	0	0	0	0	0	0	0	0	0	0	0	0	0	0	0	0	0	0	0	0	0	0	0	0	0	0
0	0	0	0	0	0	0	0	0	0	0	0	0.7	0	0	0	0	0.47943	0	0	0	0	0	0	0	0	0	0	0	0	0	0	0	0	0	0	0	0	0	0	0	0	0	0	0	0	0	0	0	0
0	0	0	0	0	0	0	0	0	0	0	0	0	0	0	0	0	0	0	0	0	0	0	0	0	0.7	0	0	0	0	0	0	0	0	0	0	0	0	0	0	0	0	0	0	0	0	0	0	0	0.54838
0	0	0	0	0	0	0	0	0	0	0	0	0	0	0	0	0	0	0	0	0	0	0	0	0	0	0	0	0	0	0	0	0	0	0	0	0	0	0	0	0	0	0	0	0	0	0	0	0	0
0	0	0	0	0	0	0	0	0	0	0	0	0	0	0	0	0	0	0	0	0	0	0	0	0	0	0	0	0	0	0	0	0	0	0	0	0	0	0	0	0	0	0	0	0	0	0	0	0	0
0	0	0	0	0	0	0	0	0	0	0	0	0	0	0	0	0	0	0	0	0	0	0	0	0	0	0	0	0	0	0	0	0	0	0	0	0	0	0	0	0	0	0	0	0	0	0	0	0	0
0	0	0	0	0	0	0	0	0	0	0	0	0	0	0	0	0	0	0	0	0	0	0	0	0	0	0	0	0	0	0	0	0	0	0	0	0	0	0	0	0	0	0	0	0	0	0	0	0	0
0	0.013537	0.0028239	0	0	0	0	0.0028239	0.0056583	0	0.030828	0	0	0	0	0.0085275	0.008531	0	0	0	0	0	0.00019812	0.00022126	0	0	0.00011043	0	0	0	0	0	0	0	0	0	0.0011025	0.0053845	0	0	0	0	0	0	0	0.0098252	0.0069711	0.0010716	0	0
0	0	0	0	0	0	0	0	0	0	0	0	0	0	0	0	0	0	0	0	0	0	0	0	0	0	0	0	0	0	0	0	0	0	0	0	0	0	0.31283	0	0	0	0	0	0	0	0	0	0	0
0	0	0	0	0	0	0	0	0	0	0	0	0	0	0	0	0	0	0	0	0	0	0	0	0	0	0	0	0	0	0	0	0	0	0	0	0	0	0.31283	0	0	0	0	0	0	0	0	0	0	0
0	0	0	0	0	0	0	0	0	0	0	0	0	0	0	0	0	0	0	0	0	0	0	0	0	0	0	0	0	0	0	0	0	0	0	0	0	0	0.31283	0	0	0	0	0	0	0	0	0	0	0
0	0	0	0	0	0	0	0	0	0	0	0	0	0	0	0	0	0	0	0	0	0	0	0	0	0	0	0	0	0	0	0	0	0	0	0	0	0	0.31283	0	0	0	0	0	0	0	0	0	0	0
0	0	0	0	0	0	0	0	0	0	0	0	0	0	0	0	0	0	0	0	0	0	0	0	0	0	0	0	0	0	0	0	0	0	0	0	0	0	0.31283	0	0	0	0	0	0	0	0	0	0	0
0	0	0	0	0	0	0	0	0	0	0	0	0	0	0	0	0	0	0	0	0	0	0	0	0	0	0	0	0	0	0	0	0	0	0	0	0	0	0.31283	0	0	0	0	0	0	0	0	0	0	0
0	0	0	0	0	0	0	0	0	0	0	0	0	0	0	0	0	0	0	0	0	0	0	0	0	0	0	0	0	0	0	0	0	0	0	0	0	0	0	0.33386	0	0	0	0	0	0	0	0	0	0
0	0	0	0	0	0	0	0	0	0	0	0	0	0	0	0	0	0	0	0	0	0	0	0	0	0.54367	0	0	0	0	0	0	0	0	0	0	0	0	0	0	0	0	0	0	0	0	0	0	0	0.46903
0	0	0	0	0	0	0	0	0	0	0	0	0.7	0	0	0	0	0.47943	0	0	0	0	0	0	0	0	0	0	0	0	0	0	0	0	0	0	0	0	0	0	0	0	0	0	0	0	0	0	0	0
0	0	0	0	0	0	0	0	0	0	0	0	0	0	0	0	0	0	0	0	0	0	0	0	0	0	0	0	0	0	0	0	0	0	0	0	0	0	0	0	0	0	0	0	0	0	0	0	0	0
0	0	0	0	0	0	0	0	0	0	0	0	0	0	0	0	0	0	0	0	0	0	0	0	0	0	0	0	0	0	0	0	0	0	0	0	0	0	0	0	0	0	0	0	0	0	0	0	0	0
[truncated: 527 more columns]
