# Supplementary material for: Heterogeneous Graph Convolutional Networks and Matrix Completion for miRNA-Disease Association Prediction
Source: Front Bioeng Biotechnol. 2020 Aug 20;8:901. doi: 10.3389/fbioe.2020.00901 (PMC7468400; doi:10.3389/fbioe.2020.00901)
Supplement: Supplementary file 1 [file Data_Sheet_1.ZIP › data and code/DMA-master/data/disease_name.txt]

ACTH-SecretingPituitaryAdenoma
AIDSDementiaComplex
AbortionHabitual
AcquiredImmunodeficiencySyndrome
AcuteCoronarySyndrome
AcuteLungInjury
Adenocarcinoma
Adenoma
AdenoviridaeInfections
AdrenalCortexNeoplasms
AdrenocorticalAdenoma
AdrenocorticalCarcinoma
Albuminuria
Alopecia
AlzheimerDisease
Amyloidosis
AmyotrophicLateralSclerosis
AnemiaSickleCell
AnginaUnstable
Anoxia
AntiphospholipidSyndrome
AnusNeoplasms
AnxietyDisorders
AorticAneurysmAbdominal
AorticAneurysmThoracic
AorticValveInsufficiency
AorticValveStenosis
ArrhythmiasCardiac
Arthritis
ArthritisPsoriatic
ArthritisRheumatoid
Asthma
Astrocytoma
Atherosclerosis
AtrialFibrillation
Atrophy
AutisticDisorder
AutoimmuneDiseases
Azoospermia
BarrettEsophagus
BehcetSyndrome
BiliaryAtresia
BiliaryTractNeoplasms
BrainInjuries
BrainIschemia
BrainNeoplasms
BreastNeoplasms
BurkittLymphoma
Burns
Carcinoma
CarcinomaBasalCell
CarcinomaDuctalBreast
CarcinomaEhrlichTumor
CarcinomaEmbryonal
CarcinomaEndometrioid
CarcinomaHepatocellular
CarcinomaNeuroendocrine
CarcinomaNon-Small-CellLung
CarcinomaRenalCell
CarcinomaSmallCell
CarcinomaSquamousCell
Cardiomegaly
Cardiomyopathies
CardiomyopathyDilated
CardiomyopathyHypertrophic
CardiovascularDiseases
CarotidArteryDiseases
Cataract
CentralNervousSystemDiseases
CerebellarNeoplasms
CerebralInfarction
CervicalNeoplasms
ChildDevelopmentDisordersPervasive
ChlamydiaInfections
Cholangiocarcinoma
Cholesteatoma
ChondrodysplasiaPunctata
Chordoma
Choriocarcinoma
Cicatrix
Cocaine-RelatedDisorders
Colitis
ColitisUlcerative
ColonicNeoplasms
ColorectalNeoplasms
ColorectalNeoplasmsHereditaryNonpolyposis
CoronaryArteryDisease
Creutzfeldt-JakobSyndrome
CrohnDisease
CysticFibrosis
CystitisInterstitial
Dementia
DemyelinatingDiseases
DermatitisAtopic
DiabetesComplications
DiabetesMellitus
DiabetesMellitusType1
DiabetesMellitusType2
DiabeticNephropathies
DiabeticRetinopathy
DigestiveSystemNeoplasms
DistalMyopathies
DownSyndrome
Drug-InducedLiverInjury
Dyslipidemias
Dyspepsia
Eclampsia
Eczema
EncephalomyelitisAutoimmuneExperimental
EndometrialNeoplasms
Endometriosis
EndomyocardialFibrosis
EosinophilicEsophagitis
Ependymoma
EsophagealNeoplasms
EyeAbnormalities
FanconiAnemia
FattyLiver
FattyLiverAlcoholic
Fibrosarcoma
Fibrosis
FocalEpithelialHyperplasia
FragileXSyndrome
FrontotemporalLobarDegeneration
GastritisAtrophic
GastrointestinalNeoplasms
Gerstmann-Straussler-ScheinkerDisease
GiantCellTumors
Glioblastoma
Glioma
Glomerulonephritis
GlomerulonephritisIGA
Gout
GraftvsHostDisease
GranulosaCellTumor
GravesDisease
HIVInfections
HamartomaSyndromeMultiple
HandFootandMouthDisease
HeadandNeckNeoplasms
HearingLoss
HeartDefectsCongenital
HeartDiseases
HeartFailure
Hemangioma
Hemangiosarcoma
HematologicNeoplasms
Hepatitis
HepatitisB
HepatitisBChronic
HepatitisC
HepatitisCChronic
HepatitisChronic
Hepatoblastoma
HodgkinDisease
HuntingtonDisease
Hyperglycemia
Hyperlipidemias
Hypertension
Hypertrophy
HypertrophyLeftVentricular
HypopharyngealNeoplasms
Hypoxia-IschemiaBrain
InfertilityMale
Inflammation
InflammatoryBowelDiseases
InfluenzaHuman
IntellectualDisability
IntracranialAneurysm
IrritableBowelSyndrome
Ischemia
Keloid
Keratoconus
KidneyDiseases
KidneyFailureChronic
KidneyNeoplasms
LaryngealNeoplasms
Leiomyoma
Leiomyosarcoma
Leprosy
Leukemia
LeukemiaB-Cell
LeukemiaBiphenotypicAcute
LeukemiaLymphocyticChronicB-Cell
LeukemiaMyelogenousChronicBCR-ABLPositive
LeukemiaMyeloid
LeukemiaMyeloidAcute
LeukemiaMyeloidChronic-Phase
LeukemiaPromyelocyticAcute
Leukemia-LymphomaAdultT-Cell
LeukoplakiaOral
LichenPlanusOral
LipidMetabolismDisorders
Liposarcoma
LiverCirrhosis
LiverCirrhosisBiliary
LiverDiseases
LiverDiseasesAlcoholic
LiverFailure
LiverNeoplasms
LongQTSyndrome
LungDiseases
LungDiseasesInterstitial
LungNeoplasms
LupusErythematosusSystemic
LupusNephritis
LupusVulgaris
Lymphoma
LymphomaB-Cell
LymphomaExtranodalNK-T-Cell
LymphomaLargeB-CellDiffuse
LymphomaLarge-CellAnaplastic
LymphomaMantle-Cell
LymphomaNon-Hodgkin
LymphomaPrimaryEffusion
LymphomaT-Cell
LymphoproliferativeDisorders
MarekDisease
MastocytosisSystemic
Medulloblastoma
Melanoma
Meningioma
Mesothelioma
MetabolicDiseases
MouthNeoplasms
MoyamoyaDisease
MultipleEndocrineNeoplasiaType1
MultipleMyeloma
MultipleSclerosis
MuscularDisordersAtrophic
MuscularDystrophies
MuscularDystrophyDuchenne
MuscularDystrophyFacioscapulohumeral
MusculoskeletalAbnormalities
MyastheniaGravis
MycosisFungoides
MyelodysplasticSyndromes
MyeloproliferativeDisorders
MyocardialInfarction
MyocardialIschemia
MyocardialReperfusionInjury
Myocarditis
Myopia
MyositisOssificans
MyotonicDystrophy
NasalPolyps
NasopharyngealNeoplasms
Neoplasms
NeoplasmsGermCellandEmbryonal
NeoplasmsGlandularandEpithelial
NeoplasmsSquamousCell
Nephrosclerosis
NerveSheathNeoplasms
NervousSystemDiseases
Neurilemmoma
Neuroblastoma
NeurodegenerativeDiseases
Neurofibromatosis2
NeuromaAcoustic
Neutropenia
NevusPigmented
Non-alcoholicFattyLiverDisease
Obesity
OdontogenicTumors
Oligodendroglioma
Osteoarthritis
Osteolysis
Osteoporosis
Osteosarcoma
OvarianNeoplasms
Pain
PancreaticNeoplasms
PanicDisorder
ParkinsonDisease
PemphigusBenignFamilial
PeriodontalDiseases
Periodontitis
Pheochromocytoma
PituitaryNeoplasms
PolycysticKidneyDiseases
PolycythemiaVera
Pre-Eclampsia
PrecursorB-CellLymphoblasticLeukemia-Lymphoma
PrecursorCellLymphoblasticLeukemia-Lymphoma
PrecursorT-CellLymphoblasticLeukemia-Lymphoma
PregnancyEctopic
PrionDiseases
Prolactinoma
ProstaticNeoplasms
Psoriasis
PsychoticDisorders
PulmonaryDiseaseChronicObstructive
PulmonaryEmbolism
PulmonaryFibrosis
RNAVirusInfections
RadiationInjuries
RectalNeoplasms
RenalInsufficiency
ReperfusionInjury
RetinalDegeneration
RetinalNeovascularization
Retinoblastoma
Rhabdomyosarcoma
RhinitisAllergicPerennial
SalivaryGlandNeoplasms
Sarcoma
SarcomaEwing
SarcomaKaposi
SarcomaSynovial
Schistosomiasis
Schizophrenia
SclerodermaLocalized
SclerodermaSystemic
Sepsis
SezarySyndrome
Sjogren'sSyndrome
SkinNeoplasms
SmallCellLungCarcinoma
SpinalCordInjuries
StomachDiseases
StomachNeoplasms
Stroke
SupranuclearPalsyProgressive
TesticularNeoplasms
ThyroidNeoplasms
TongueNeoplasms
TouretteSyndrome
Toxoplasmosis
TuberculosisPulmonary
UrinaryBladderNeoplasms
UterineCervicalNeoplasms
VascularCalcification
VascularDiseases
Vitiligo
WaldenstromMacroglobulinemia
WoundsandInjuries
