# Supplementary material for: Heterogeneous Graph Convolutional Networks and Matrix Completion for miRNA-Disease Association Prediction
Source: Front Bioeng Biotechnol. 2020 Aug 20;8:901. doi: 10.3389/fbioe.2020.00901 (PMC7468400; doi:10.3389/fbioe.2020.00901)
Supplement: Supplementary file 1 [file Data_Sheet_1.ZIP › data and code/DMA-master/data/miRNA-name.txt]

hsa-let-7a-1
hsa-let-7a-2
hsa-let-7a-3
hsa-let-7b
hsa-let-7c
hsa-let-7d
hsa-let-7e
hsa-let-7f-1
hsa-let-7f-2
hsa-mir-15a
hsa-mir-16-1
hsa-mir-17
hsa-mir-181
hsa-mir-18a
hsa-mir-19a
hsa-mir-19b-1
hsa-mir-19b-2
hsa-mir-200
hsa-mir-20a
hsa-mir-21
hsa-mir-22
hsa-mir-23a
hsa-mir-24-1
hsa-mir-24-2
hsa-mir-25
hsa-mir-26
hsa-mir-26a-1
hsa-mir-26b
hsa-mir-27a
hsa-mir-28
hsa-mir-29a
hsa-mir-29b
hsa-mir-30a
hsa-mir-31
hsa-mir-32
hsa-mir-33a
hsa-mir-92a-1
hsa-mir-92a-2
hsa-mir-93
hsa-mir-95
hsa-mir-96
hsa-mir-98
hsa-mir-99a
hsa-mir-100
hsa-mir-101-1
hsa-mir-29b-1
hsa-mir-29b-2
hsa-mir-103a-2
hsa-mir-103a-1
hsa-mir-105-1
hsa-mir-105-2
hsa-mir-106a
hsa-mir-107
hsa-mir-16-2
hsa-mir-192
hsa-mir-192-2
hsa-mir-196a-1
hsa-mir-197
hsa-mir-198
hsa-mir-199a-1
hsa-mir-208a
hsa-mir-129-1
hsa-mir-148a
hsa-mir-30c-2
hsa-mir-30d
hsa-mir-139
hsa-mir-147a
hsa-mir-7-1
hsa-mir-7-2
hsa-mir-720
hsa-mir-7-3
hsa-mir-10a
hsa-mir-10b
hsa-mir-34a
hsa-mir-181a-2
hsa-mir-181b-1
hsa-mir-181c
hsa-mir-182
hsa-mir-183
hsa-mir-187
hsa-mir-196a-2
hsa-mir-199a-2
hsa-mir-199b
hsa-mir-204
hsa-mir-205
hsa-mir-210
hsa-mir-211
hsa-mir-212
hsa-mir-181a-1
hsa-mir-214
hsa-mir-215
hsa-mir-216a
hsa-mir-217
hsa-mir-218-1
hsa-mir-218-2
hsa-mir-219-1
hsa-mir-219-2
hsa-mir-221
hsa-mir-222
hsa-mir-223
hsa-mir-224
hsa-mir-200b
hsa-let-7g
hsa-let-7i
hsa-mir-1-2
hsa-mir-15b
hsa-mir-23b
hsa-mir-27b
hsa-mir-30b
hsa-mir-122
hsa-mir-124-1
hsa-mir-124-2
hsa-mir-124-3
hsa-mir-125b-1
hsa-mir-128-1
hsa-mir-130a
hsa-mir-132
hsa-mir-133a-1
hsa-mir-133a-2
hsa-mir-135a-1
hsa-mir-135a-2
hsa-mir-137
hsa-mir-138-2
hsa-mir-140
hsa-mir-141
hsa-mir-142
hsa-mir-143
hsa-mir-144
hsa-mir-145
hsa-mir-152
hsa-mir-153-1
hsa-mir-153-2
hsa-mir-191
hsa-mir-9-1
hsa-mir-92
hsa-mir-9-2
hsa-mir-9-3
hsa-mir-125a
hsa-mir-125b
hsa-mir-125b-2
hsa-mir-126
hsa-mir-127
hsa-mir-129-2
hsa-mir-134
hsa-mir-136
hsa-mir-138-1
hsa-mir-146a
hsa-mir-149
hsa-mir-150
hsa-mir-151
hsa-mir-154
hsa-mir-184
hsa-mir-185
hsa-mir-186
hsa-mir-188
hsa-mir-189
hsa-mir-190a
hsa-mir-193a
hsa-mir-194-1
hsa-mir-195
hsa-mir-206
hsa-mir-320a
hsa-mir-200c
hsa-mir-1-1
hsa-mir-155
hsa-mir-181b-2
hsa-mir-128-2
hsa-mir-194-2
hsa-mir-106b
hsa-mir-29c
hsa-mir-30c-1
hsa-mir-200a
hsa-mir-302a
hsa-mir-101-2
hsa-mir-34b
hsa-mir-34c
hsa-mir-299
hsa-mir-301a
hsa-mir-99b
hsa-mir-296
hsa-mir-130b
hsa-mir-30e
hsa-mir-26a-2
hsa-mir-361
hsa-mir-362
hsa-mir-363
hsa-mir-365a
hsa-mir-365b
hsa-mir-302b
hsa-mir-302c
hsa-mir-302d
hsa-mir-367
hsa-mir-376c
hsa-mir-369
hsa-mir-370
hsa-mir-371
hsa-mir-371a
hsa-mir-372
hsa-mir-373
hsa-mir-374a
hsa-mir-375
hsa-mir-376a-1
hsa-mir-377
hsa-mir-378a
hsa-mir-379
hsa-mir-381
hsa-mir-382
hsa-mir-383
hsa-mir-340
hsa-mir-330
hsa-mir-328
hsa-mir-342
hsa-mir-337
hsa-mir-323a
hsa-mir-326
hsa-mir-151a
hsa-mir-135b
hsa-mir-148b
hsa-mir-331
hsa-mir-324
hsa-mir-338
hsa-mir-339
hsa-mir-335
hsa-mir-133b
hsa-mir-325
hsa-mir-345
hsa-mir-346
hsa-mir-384
hsa-mir-196b
hsa-mir-422a
hsa-mir-423
hsa-mir-424
hsa-mir-425
hsa-mir-18b
hsa-mir-20b
hsa-mir-448
hsa-mir-429
hsa-mir-449a
hsa-mir-450a-1
hsa-mir-431
hsa-mir-433
hsa-mir-329-1
hsa-mir-329-2
hsa-mir-451a
hsa-mir-452
hsa-mir-409
hsa-mir-410
hsa-mir-376b
hsa-mir-483
hsa-mir-484
hsa-mir-486
hsa-mir-485
hsa-mir-487a
hsa-mir-488
hsa-mir-489
hsa-mir-490
hsa-mir-491
hsa-mir-511-1
hsa-mir-511-2
hsa-mir-146b
hsa-mir-203
hsa-mir-202
hsa-mir-492
hsa-mir-493
hsa-mir-432
hsa-mir-494
hsa-mir-495
hsa-mir-193b
hsa-mir-497
hsa-mir-181d
hsa-mir-512-1
hsa-mir-512-2
hsa-mir-498
hsa-mir-520e
hsa-mir-515-1
hsa-mir-519e
hsa-mir-520f
hsa-mir-515-2
hsa-mir-519c
hsa-mir-520a
hsa-mir-526b
hsa-mir-519b
hsa-mir-525
hsa-mir-523
hsa-mir-518f
hsa-mir-520b
hsa-mir-518b
hsa-mir-526a-1
hsa-mir-520c
hsa-mir-518c
hsa-mir-524
hsa-mir-517a
hsa-mir-519d
hsa-mir-521-2
hsa-mir-520d
hsa-mir-520g
hsa-mir-516b-2
hsa-mir-526a-2
hsa-mir-518e
hsa-mir-518a-1
hsa-mir-516b-1
hsa-mir-518a-2
hsa-mir-517c
hsa-mir-520h
hsa-mir-521-1
hsa-mir-522
hsa-mir-519a-1
hsa-mir-527
hsa-mir-516a-1
hsa-mir-516a-2
hsa-mir-519a-2
hsa-mir-499a
hsa-mir-500a
hsa-mir-501
hsa-mir-502
hsa-mir-450a-2
hsa-mir-503
hsa-mir-504
hsa-mir-505
hsa-mir-513a-1
hsa-mir-513a-2
hsa-mir-506
hsa-mir-507
hsa-mir-508
hsa-mir-509-1
hsa-mir-510
hsa-mir-514a-1
hsa-mir-514a-2
hsa-mir-514a-3
hsa-mir-532
hsa-mir-455
hsa-mir-539
hsa-mir-544a
hsa-mir-545
hsa-mir-376a-2
hsa-mir-487b
hsa-mir-551a
hsa-mir-552
hsa-mir-92b
hsa-mir-557
hsa-mir-561
hsa-mir-564
hsa-mir-566
hsa-mir-567
hsa-mir-569
hsa-mir-570
hsa-mir-571
hsa-mir-572
hsa-mir-574
hsa-mir-575
hsa-mir-577
hsa-mir-582
hsa-mir-583
hsa-mir-584
hsa-mir-548a-1
hsa-mir-548b
hsa-mir-548a-2
hsa-mir-589
hsa-mir-550a-1
hsa-mir-550a-2
hsa-mir-590
hsa-mir-591
hsa-mir-592
hsa-mir-593
hsa-mir-595
hsa-mir-596
hsa-mir-598
hsa-mir-599
hsa-mir-548a-3
hsa-mir-600
hsa-mir-601
hsa-mir-602
hsa-mir-603
hsa-mir-605
hsa-mir-608
hsa-mir-610
hsa-mir-611
hsa-mir-612
hsa-mir-614
hsa-mir-615
hsa-mir-616
hsa-mir-548c
hsa-mir-617
hsa-mir-619
hsa-mir-621
hsa-mir-622
hsa-mir-624
hsa-mir-625
hsa-mir-627
hsa-mir-628
hsa-mir-629
hsa-mir-630
hsa-mir-33b
hsa-mir-632
hsa-mir-633
hsa-mir-635
hsa-mir-636
hsa-mir-637
hsa-mir-638
hsa-mir-640
hsa-mir-641
hsa-mir-642a
hsa-mir-646
hsa-mir-647
hsa-mir-648
hsa-mir-650
hsa-mir-652
hsa-mir-548d-1
hsa-mir-661
hsa-mir-662
hsa-mir-663
hsa-mir-548d-2
hsa-mir-663a
hsa-mir-449b
hsa-mir-411
hsa-mir-654
hsa-mir-655
hsa-mir-657
hsa-mir-658
hsa-mir-659
hsa-mir-660
hsa-mir-421
hsa-mir-542
hsa-mir-758
hsa-mir-671
hsa-mir-668
hsa-mir-550a-3
hsa-mir-767
hsa-mir-1224
hsa-mir-151b
hsa-mir-320b-1
hsa-mir-320c-1
hsa-mir-1296
hsa-mir-1323
hsa-mir-1271
hsa-mir-1301
hsa-mir-454
hsa-mir-449c
hsa-mir-769
hsa-mir-766
hsa-mir-320b-2
hsa-mir-378d-2
hsa-mir-765
hsa-mir-675
hsa-mir-298
hsa-mir-300
hsa-mir-509-2
hsa-mir-450b
hsa-mir-451
hsa-mir-874
hsa-mir-708
hsa-mir-147b
hsa-mir-190b
hsa-mir-744
hsa-mir-885
hsa-mir-873
hsa-mir-374b
hsa-mir-760
hsa-mir-301b
hsa-mir-216b
hsa-mir-208b
hsa-mir-922
hsa-mir-509-3
hsa-mir-933
hsa-mir-935
hsa-mir-938
hsa-mir-941-1
hsa-mir-941-3
hsa-mir-941-4
hsa-mir-942
hsa-mir-944
hsa-mir-297
hsa-mir-1179
hsa-mir-1180
hsa-mir-1181
hsa-mir-1183
hsa-mir-1184-1
hsa-mir-1227
hsa-mir-1228
hsa-mir-1229
hsa-mir-1231
hsa-mir-1233-1
hsa-mir-1234
hsa-mir-1236
hsa-mir-1202
hsa-mir-664
hsa-mir-663b
hsa-mir-1207
hsa-mir-1285-1
hsa-mir-1285-2
hsa-mir-1286
hsa-mir-1287
hsa-mir-1290
hsa-mir-1293
hsa-mir-1297
hsa-mir-1299
hsa-mir-1302-1
hsa-mir-1302-2
hsa-mir-1302-3
hsa-mir-1302-4
hsa-mir-1302-5
hsa-mir-1302-6
hsa-mir-1302-7
hsa-mir-1302-8
hsa-mir-1303
hsa-mir-1305
hsa-mir-1245a
hsa-mir-1246
hsa-mir-1247
hsa-mir-1249
hsa-mir-124a-2
hsa-mir-124a-3
hsa-mir-1254-1
hsa-mir-1256
hsa-mir-1258
hsa-mir-1260a
hsa-mir-1266
hsa-mir-1273a
hsa-mir-1275
hsa-mir-302e
hsa-mir-302f
hsa-mir-1280
hsa-mir-128
hsa-mir-513b
hsa-mir-513c
hsa-mir-1322
hsa-mir-1469
hsa-mir-1471
hsa-mir-103b-1
hsa-mir-103b-2
hsa-mir-320d-1
hsa-mir-320c-2
hsa-mir-320d-2
hsa-mir-1827
hsa-mir-1909
hsa-mir-1915
hsa-mir-1972-1
hsa-mir-2110
hsa-mir-711
hsa-mir-718
hsa-mir-2861
hsa-mir-3130-1
hsa-mir-3130-2
hsa-mir-378b
hsa-mir-544b
hsa-mir-1273c
hsa-mir-3148
hsa-mir-3151
hsa-mir-3163
hsa-mir-323b
hsa-mir-3179-1
hsa-mir-3179-2
hsa-mir-3179-3
hsa-mir-3186
hsa-mir-320e
hsa-mir-3196
hsa-mir-378c
hsa-mir-4306
hsa-mir-4257
hsa-mir-2355
hsa-mir-500b
hsa-mir-1233-2
hsa-mir-3940
hsa-mir-642b
hsa-mir-550b-1
hsa-mir-550b-2
hsa-mir-378d-1
hsa-mir-378e
hsa-mir-378f
hsa-mir-378g
hsa-mir-378h
hsa-mir-378i
hsa-mir-451b
hsa-mir-499b
hsa-mir-1245b
hsa-mir-4792
hsa-mir-509
